# Supplementary material for: Metformin inhibits proliferation of residing fibroadipogenic progenitor cells from failing human hearts
Source: ESC Heart Fail. 2026 Jan 22;13(1):xvag001. doi: 10.1093/eschf/xvag001 (PMC13108281; doi:10.1093/eschf/xvag001)
Supplement: xvag001_Supplementary_Data [file xvag001_supplementary_data.zip]

Archive with 4 entries (4 files):
- Supplemental Material_251031.docx
- Table S3 (table-markers for each cluster).xlsx
- Table S4, DE genes between HF and control.xlsx
- Table S5, gene list in Modules for trajectory analysis.xlsx
