# Supplementary material for: Metformin inhibits proliferation of residing fibroadipogenic progenitor cells from failing human hearts
Source: ESC Heart Fail. 2026 Jan 22;13(1):xvag001. doi: 10.1093/eschf/xvag001 (PMC13108281; doi:10.1093/eschf/xvag001)
Supplement: xvag001_Supplementary_Data [file xvag001_supplementary_data.zip › Table S3 (table-markers for each cluster).xlsx]

## Sheet: Total
Table S3: top50 Cluster marker genes of total cells
Pvalue: this cluster compared to all other cells.
Adjusted pvalue: Pvalue adjusted for multiple testing.
Percentage detected: Percentage of cells within the cluster that express the gene (0.956 corresponds to 95.6%).
Average logFC: Average log(fold change) in this cluster compared to all other clusters.
	EC							T/NK							CSC							SMC							CM							MP
	Gene	Pvalue	Adjusted pvalue	Percentage detected	Average logFC			Gene	Pvalue	Adjusted pvalue	Percentage detected	Average logFC			Gene	Pvalue	Adjusted pvalue	Percentage detected	Average logFC			Gene	Pvalue	Adjusted pvalue	Percentage detected	Average logFC			Gene	Pvalue	Adjusted pvalue	Percentage detected	Average logFC			Gene	Pvalue	Adjusted pvalue	Percentage detected	Average logFC
	VWF	0	0	0.953	3.98			CCL4	0	0	0.695	5.08			DCN	0	0	0.963	5.94			TAGLN	0	0	0.979	4.83			ABCC9	0	0	0.934	3.82			S100A9	0	0	0.611	5.47
	ST6GALNAC3	0	0	0.914	3.67			NKG7	0	0	0.713	4.26			CFD	0	0	0.85	5.13			TPM2	0	0	0.973	4.2			AGT	0	0	0.922	3.51			S100A8	0	0	0.409	4.97
	PTPRM	0	0	0.94	3.59			PTPRC	0	0	0.981	4.2			LUM	0	0	0.916	4.85			MYH11	0	0	0.951	4.18			DLC1	0	0	1	3.3			LYZ	0	0	0.714	4.15
	PIK3R3	0	0	0.862	3.55			CCL5	0	0	0.789	4.08			CCDC80	0	0	0.913	4.23			ACTA2	0	0	0.969	3.71			RGS5	0	0	0.974	3.28			TYROBP	0	0	0.808	3.82
	F8	0	0	0.902	3.37			CCL4L2	0	0	0.424	3.97			CDH19	0	0	0.942	4.21			MYL9	0	0	0.975	3.53			PLA2G5	0	0	0.921	3.27			FCER1G	0	0	0.826	3.52
	PTPRB	0	0	0.886	3.34			CD69	0	0	0.917	3.87			LAMA2	0	0	0.97	4.19			ZFHX3	0	0	0.986	3.38			EGFLAM	0	0	0.898	3.26			S100A4	0	0	0.859	3.51
	ANO2	0	0	0.833	3.31			SYTL3	0	0	0.9	3.74			MGP	0	0	0.956	4.02			MUSTN1	0	0	0.803	3.26			EPS8	0	0	0.974	3.22			IFI30	0	0	0.704	3.32
	BTNL9	0	0	0.834	3.24			GNLY	0	0	0.45	3.73			NEGR1	0	0	0.919	4.01			CTNNA3	0	0	0.844	3.1			PDE1C	0	0	0.861	3.19			C1QA	0	0	0.47	3.27
	LDB2	0	0	0.908	3.11			SKAP1	0	0	0.947	3.55			APOD	0	0	0.835	3.96			PRKG1	0	0	0.991	2.96			GUCY1A2	0	0	0.889	3.12			AIF1	0	0	0.751	3.25
	MECOM	0	0	0.895	3.1			PARP8	0	0	0.938	3.48			SERPINF1	0	0	0.908	3.83			C11orf96	0	0	0.949	2.91			PRKG1	0	0	0.993	3.07			C1QB	0	0	0.413	3.2
	CCDC85A	0	0	0.777	3.05			CD247	0	0	0.877	3.4			PCOLCE2	0	0	0.845	3.71			RGS6	0	0	0.893	2.9			CPE	0	0	0.925	3.05			CD163	0	0	0.679	3.18
	ITGA6	0	0	0.846	3.04			IKZF1	0	0	0.923	3.28			ABCA8	0	0	0.943	3.64			DSTN	0	0	0.965	2.78			ARHGAP10	0	0	0.887	2.98			RBM47	0	0	0.831	3.07
	SLC9A3R2	0	0	0.902	3.03			IL7R	0	0	0.456	3.26			GSN	0	0	0.981	3.63			PLN	0	0	0.804	2.7			NDUFA4L2	0	0	0.913	2.98			ACSL1	0	0	0.761	3.05
	FLT1	0	0	0.948	2.91			CCL3	0	0	0.343	3.23			ACSM3	0	0	0.699	3.61			RCAN2	0	0	0.895	2.69			PDGFRB	0	0	0.93	2.83			CD14	0	0	0.639	2.96
	GALNT18	0	0	0.819	2.91			GZMA	0	0	0.776	3.22			C7	0	0	0.857	3.56			CACNA1C	0	0	0.976	2.67			PARD3	0	0	0.918	2.82			FMN1	0	0	0.561	2.87
	IFI27	0	0	0.924	2.9			CXCR4	0	0	0.803	3.21			BICC1	0	0	0.935	3.5			CARMIL1	0	0	0.826	2.65			CPM	0	0	0.742	2.77			C1QC	0	0	0.429	2.87
	PLEKHG1	0	0	0.815	2.84			STAT4	0	0	0.902	3.12			FBLN1	0	0	0.9	3.38			SLIT3	0	0	0.877	2.65			MAP1B	0	0	0.897	2.73			SAT1	0	0	0.895	2.86
	ABLIM1	0	0	0.899	2.83			GNG2	0	0	0.838	3.1			ABCA6	0	0	0.925	3.37			ADIRF	0	0	0.956	2.64			NR2F2-AS1	0	0	0.878	2.66			MS4A6A	0	0	0.655	2.8
	EMCN	0	0	0.872	2.78			ARHGAP15	0	0	0.942	3.09			PRELP	0	0	0.869	3.3			CACNB2	0	0	0.909	2.62			STEAP4	0	0	0.8	2.66			MRC1	0	0	0.481	2.76
	SEC14L1	0	0	0.888	2.78			AOAH	0	0	0.725	3.06			MFAP5	0	0	0.788	3.2			PLA2G5	0	0	0.919	2.51			ADGRB3	0	0	0.846	2.64			SAMSN1	0	0	0.634	2.74
	ABLIM3	0	0	0.802	2.75			IQGAP2	0	0	0.89	3.03			COL1A2	0	0	0.929	3.17			PDE3A	0	0	0.946	2.5			MYO1B	0	0	0.917	2.47			CTSS	0	0	0.798	2.7
	ADGRF5	0	0	0.917	2.75			CEMIP2	0	0	0.853	2.94			COL6A3	0	0	0.929	3.15			CRIP1	0	0	0.929	2.49			SOX5	0	0	0.874	2.46			LAPTM5	0	0	0.833	2.64
	LNX1	0	0	0.699	2.74			CYTIP	0	0	0.898	2.93			FBN1	0	0	0.941	3.04			DMD	0	0	0.922	2.41			HIGD1B	0	0	0.8	2.38			COTL1	0	0	0.791	2.63
	ID1	0	0	0.837	2.73			PRF1	0	0	0.649	2.92			SCN7A	0	0	0.909	3.03			SLC38A11	0	0	0.612	2.35			EBF2	0	0	0.864	2.36			PTPRC	0	0	0.878	2.63
	KIAA1217	0	0	0.871	2.69			THEMIS	0	0	0.595	2.91			CFH	0	0	0.896	2.93			IGFBP5	0	0	0.886	2.33			PLCL1	0	0	0.804	2.35			RAB31	0	0	0.737	2.59
	PECAM1	0	0	0.862	2.66			KLRD1	0	0	0.633	2.88			FN1	0	0	0.93	2.93			FLNA	0	0	0.934	2.31			NOTCH3	0	0	0.856	2.35			LCP1	0	0	0.812	2.58
	ENG	0	0	0.889	2.63			DUSP2	0	0	0.662	2.84			ABI3BP	0	0	0.874	2.92			CARMN	0	0	0.865	2.24			PDE3A	0	0	0.813	2.3			MSR1	0	0	0.606	2.57
	TPO	0	0	0.625	2.62			GZMB	0	0	0.507	2.82			PTN	0	0	0.827	2.9			SOD3	0	0	0.846	2.24			KCNJ8	0	0	0.752	2.3			IL1R2	0	0	0.268	2.55
	ADGRL4	0	0	0.822	2.6			CARD11	0	0	0.774	2.82			VCAN	0	0	0.861	2.86			CASQ2	0	0	0.858	2.23			INPP4B	0	0	0.81	2.28			TBXAS1	0	0	0.733	2.55
	CLIC5	0	0	0.747	2.55			ITK	0	0	0.807	2.81			PCSK6	0	0	0.782	2.85			MCAM	0	0	0.917	2.21			CACNA1C	0	0	0.934	2.27			MNDA	0	0	0.666	2.51
	AQP1	0	0	0.691	2.54			CRYBG1	0	0	0.745	2.71			DPT	0	0	0.774	2.84			IL1RAPL2	0	0	0.502	2.18			SLC16A12	0	0	0.65	2.25			LYN	0	0	0.81	2.47
	RASGRF2	0	0	0.787	2.53			HCST	0	0	0.84	2.68			LTBP2	0	0	0.802	2.82			MYLK	0	0	0.838	2.17			TFPI	0	0	0.882	2.22			BASP1	0	0	0.51	2.45
	CLDN5	0	0	0.65	2.51			BCL2	0	0	0.734	2.68			PID1	0	0	0.862	2.82			LBH	0	0	0.834	2.16			CERS6	0	0	0.718	2.18			RGS2	0	0	0.674	2.45
	WARS	0	0	0.779	2.5			KLRB1	0	0	0.517	2.67			PCDH9	0	0	0.843	2.81			NTRK3	0	0	0.756	2.16			CALD1	0	0	0.993	2.17			MAFB	0	0	0.667	2.45
	EGFL7	0	0	0.859	2.49			RUNX3	0	0	0.798	2.64			MMP2	0	0	0.87	2.78			SLC8A1	0	0	0.837	2.14			CARMN	0	0	0.738	2.16			SMAP2	0	0	0.754	2.44
	CADPS2	0	0	0.826	2.49			CDC42SE2	0	0	0.938	2.64			AC011246.1	0	0	0.661	2.74			PIP5K1B	0	0	0.794	2.1			GJA4	0	0	0.807	2.16			ZEB2	0	0	0.815	2.43
	RGCC	0	0	0.77	2.48			CD52	0	0	0.742	2.63			COL8A1	0	0	0.905	2.69			SOX5	0	0	0.916	2.05			SEMA5A	0	0	0.68	2.14			LST1	0	0	0.697	2.42
	ANXA3	0	0	0.793	2.47			STK17B	0	0	0.867	2.59			ABCA9	0	0	0.789	2.63			TBX2	0	0	0.821	2.04			NR2F2	0	0	0.863	2.13			CD83	0	0	0.643	2.35
	AFDN	0	0	0.855	2.42			CD96	0	0	0.797	2.58			CCN2	0	0	0.749	2.62			ATP10A	0	0	0.723	2.03			SCN7A	0	0	0.799	2.13			FYB1	0	0	0.721	2.31
	DOCK9	0	0	0.868	2.42			S100A4	0	0	0.896	2.55			C1R	0	0	0.896	2.61			RERGL	0	0	0.658	2			PTEN	0	0	0.908	2.12			CYBA	4.06e-291	9.26e-287	0.901	2.38
	CYYR1	0	0	0.733	2.38			SAMSN1	0	0	0.674	2.52			LTBP4	0	0	0.934	2.6			LMOD1	0	0	0.821	1.99			ARHGAP6	0	0	0.799	2.1			VCAN	2.78e-267	6.33e-263	0.429	2.58
	CAVIN2	0	0	0.798	2.35			SLC38A1	0	0	0.8	2.5			MAMDC2	0	0	0.789	2.59			CALD1	0	0	0.994	1.98			RIPOR3	0	0	0.711	2.09			CTSB	4.88e-252	1.11e-247	0.763	2.96
	PLPP1	0	0	0.79	2.35			CST7	0	0	0.71	2.49			C1S	0	0	0.906	2.53			RYR2	0	0	0.555	1.97			FIGN	0	0	0.669	2.07			FTL	1.26e-242	2.86e-238	0.962	3.75
	LIMCH1	0	0	0.816	2.35			RHOH	0	0	0.748	2.49			PLA2G2A	0	0	0.268	2.52			RGS5	0	0	0.876	1.97			ARHGAP42	0	0	0.8	2.03			NPC2	3.76e-228	8.58e-224	0.77	2.38
	NEDD9	0	0	0.867	2.34			LCP1	0	0	0.865	2.46			IGFBP6	0	0	0.685	2.51			NOTCH3	0	0	0.918	1.96			GUCY1A1	0	0	0.792	2.03			NAMPT	6.17e-194	1.41e-189	0.862	3.18
	LRMDA	0	0	0.839	2.32			RIPOR2	0	0	0.865	2.45			AFF3	0	0	0.749	2.5			DGKG	0	0	0.691	1.96			MFGE8	0	0	0.919	2.03			FTH1	2.69e-189	6.14e-185	0.963	2.67
	MCF2L	0	0	0.708	2.32			DOCK10	0	0	0.825	2.45			COL3A1	0	0	0.859	2.5			CCDC3	0	0	0.8	1.95			NGF	0	0	0.605	2.02			RBPJ	2.15e-166	4.91e-162	0.767	2.76
	SYNE1	0	0	0.889	2.3			GZMH	0	0	0.543	2.44			ABCA10	0	0	0.777	2.5			AKAP6	0	0	0.725	1.93			IGFBP7	0	0	0.993	2.01			HLA-DRA	1.33e-125	3.03e-121	0.789	2.83
	ELMO1	0	0	0.854	2.29			STK4	0	0	0.907	2.44			NOX4	0	0	0.729	2.49			ITGA8	0	0	0.702	1.92			RIMS1	0	0	0.393	2.01			HLA-DPB1	6.57e-115	1.5e-110	0.714	2.71
	PLCB1	0	0	0.875	2.28			SAMD3	0	0	0.735	2.42			ASPN	0	0	0.8	2.47			CRISPLD2	0	0	0.64	1.89			THBS4	0	0	0.689	1.98			HLA-DPA1	4.05e-71	9.23e-67	0.702	2.42

## Sheet: EC
Table S3: Top50 Sub-cluster marker genes of EC
	EC0							EC1								EC2							EC3							EC4
	Gene	Pvalue	Adjusted pvalue	Percentage detected	Average logFC			Gene	Pvalue	Adjusted pvalue	Percentage detected	Average logFC				Gene	Pvalue	Adjusted pvalue	Percentage detected	Average logFC			Gene	Pvalue	Adjusted pvalue	Percentage detected	Average logFC			Gene	Pvalue	Adjusted pvalue	Percentage detected	Average logFC
	PKD1L1	0	0	0.625	1.74			NEBL	0	0	0.863	3.42				FTH1	0	0	0.896	1.49			ACKR1	0	0	0.697	3.95			CCL21	0	0	0.929	6.65
	EPB41L2	0	0	0.868	1.51			PCSK5	0	0	0.605	2.96				RPL10	0	0	0.946	1.38			SELE	0	0	0.375	3.46			MMRN1	0	0	0.976	5.23
	LPL	0	0	0.66	1.4			ARL15	0	0	0.951	2.18				MT-CO3	0	0	0.982	1.34			POSTN	0	0	0.434	3.1			PKHD1L1	0	0	1	4.01
	DTNA	0	0	0.461	1.34			LINC00639	0	0	0.782	1.98				RPLP1	0	0	0.934	1.34			FAM155A	0	0	0.505	2.58			SEMA3A	0	0	0.929	3.6
	TBCD	0	0	0.732	1.31			FUT8	0	0	0.788	1.82				RPS12	0	0	0.895	1.3			SLCO2A1	0	0	0.77	2.35			EFNA5	0	0	0.786	3.14
	CA4	0	0	0.628	1.3			NTRK2	0	0	0.311	1.74				RPL41	0	0	0.921	1.29			VCAM1	0	0	0.483	2.33			NR2F1	0	0	0.762	2.97
	PRAG1	0	0	0.629	1.3			IGFBP3	0	0	0.513	1.67				EEF1A1	0	0	0.945	1.29			CCL14	0	0	0.508	2.32			EFEMP1	0	0	0.81	2.88
	PPFIBP1	0	0	0.908	1.29			AMD1	0	0	0.58	1.62				TPT1	0	0	0.94	1.29			PLAT	0	0	0.635	2.22			MPP7	0	0	0.833	2.79
	KALRN	0	0	0.843	1.24			MAST4	0	0	0.922	1.52				MT-CO2	0	0	0.975	1.26			TGFBR3	0	0	0.697	2.05			RELN	0	0	0.714	2.73
	RASAL2	0	0	0.926	1.23			DEPP1	0	0	0.528	1.52				RPS18	0	0	0.908	1.25			PLVAP	0	0	0.649	1.96			PROX1	0	0	0.857	2.72
	ABLIM3	0	0	0.902	1.22			HEY1	0	0	0.714	1.5				RPL13	0	0	0.914	1.24			SLC8A1	0	0	0.523	1.77			GPM6A	0	0	0.786	2.67
	SORBS1	0	0	0.822	1.2			VEGFC	0	0	0.632	1.5				MT-ATP6	0	0	0.988	1.22			UBE2E2	0	0	0.586	1.75			LYVE1	0	0	0.619	2.56
	CASC15	0	0	0.607	1.18			EDN1	0	0	0.31	1.48				MT-CYB	4.44e-300	1.01e-295	0.972	1.23			TFPI	0	0	0.64	1.75			MRC1	0	0	0.881	2.41
	SH3RF3	0	0	0.528	1.17			SMAD6	0	0	0.655	1.45				RPL19	1.16e-299	2.64e-295	0.859	1.23			CPXM2	0	0	0.461	1.63			SEMA3D	0	0	0.81	2.35
	NEURL1B	0	0	0.59	1.17			THSD7A	0	0	0.492	1.4				MT-ND4	5.33e-298	1.22e-293	0.97	1.21			PLCXD3	0	0	0.269	1.49			PDPN	0	0	0.857	2.12
	AQP1	0	0	0.832	1.17			ATP13A3	0	0	0.632	1.36				RPL32	4.14e-294	9.43e-290	0.88	1.26			NR2F2-AS1	0	0	0.461	1.46			TBX1	0	0	0.714	2.08
	CDH13	0	0	0.761	1.16			SEMA3G	0	0	0.507	1.36				MT-CO1	2.15e-289	4.91e-285	0.975	1.3			BNC2	0	0	0.506	1.44			ABI3BP	0	0	0.714	2.01
	KCNQ1OT1	0	0	0.494	1.12			CDK19	0	0	0.574	1.32				RPS14	2.59e-288	5.91e-284	0.866	1.21			EPB41L3	0	0	0.488	1.43			DLGAP2	0	0	0.571	1.99
	VAV3	0	0	0.48	1.09			ALPL	0	0	0.537	1.31				MYL6	3.48e-287	7.93e-283	0.864	1.26			ADGRG6	0	0	0.409	1.32			NR2F1-AS1	0	0	0.714	1.98
	MCF2L	0	0	0.824	1.08			ADAMTS6	0	0	0.274	1.31				RPL9	3.92e-286	8.94e-282	0.852	1.24			SLC4A7	0	0	0.414	1.32			COLEC12	0	0	0.69	1.93
	SPRED2	0	0	0.617	1.08			CLIC3	0	0	0.421	1.29				RPL30	1.03e-284	2.34e-280	0.867	1.25			SELP	0	0	0.499	1.25			STON2	0	0	0.667	1.8
	TMTC2	0	0	0.712	1.07			LTBP4	0	0	0.517	1.27				MT-ND1	1.71e-282	3.9e-278	0.949	1.23			RGS16	2.08e-304	4.74e-300	0.337	1.53			NTN1	3.01e-218	6.86e-214	0.595	1.88
	ANKS1A	0	0	0.659	1.06			CNKSR3	0	0	0.518	1.25				RPL8	6.72e-282	1.53e-277	0.84	1.25			IL1R1	2.31e-271	5.27e-267	0.702	1.63			TSPAN5	4.15e-210	9.47e-206	0.833	2.54
	LNX1	0	0	0.804	1.04			GJA4	0	0	0.461	1.24				RPL21	4.93e-274	1.12e-269	0.856	1.25			TSHZ2	5.72e-261	1.3e-256	0.835	1.9			NRG3	8.52e-179	1.94e-174	0.548	2.58
	ARHGEF7	0	0	0.679	1.02			MAP4	0	0	0.877	1.24				ACTB	1.01e-270	2.31e-266	0.896	1.25			CLU	1.32e-252	3.01e-248	0.548	1.59			PDE1A	8.51e-176	1.94e-171	0.667	2.2
	CLIC5	0	0	0.832	1.02			FBLN5	0	0	0.32	1.18				FTL	4.92e-265	1.12e-260	0.847	1.34			PRSS23	3.04e-211	6.94e-207	0.656	1.45			OAF	6.62e-174	1.51e-169	0.738	1.81
	LAMB1	0	0	0.451	1.01			LINC01695	0	0	0.583	1.17				RPL7A	3.32e-264	7.58e-260	0.818	1.27			LINC02147	3.39e-197	7.72e-193	0.69	1.6			ADAM19	1.9e-145	4.34e-141	0.452	1.96
	NRP1	0	0	0.899	1			ATP1A1	0	0	0.832	1.15				RPS7	1.97e-255	4.49e-251	0.822	1.22			MYRIP	1.41e-195	3.23e-191	0.631	1.46			FLRT2	2.15e-139	4.89e-135	0.643	1.99
	CD36	0	0	0.941	0.965			CXCL12	0	0	0.732	1.12				RPS23	3.16e-253	7.22e-249	0.839	1.22			NNMT	1.31e-194	2.98e-190	0.517	1.38			TFF3	7.81e-139	1.78e-134	0.976	4.49
	ANO2	0	0	0.923	0.965			LPCAT2	0	0	0.49	1.12				RPS8	9.59e-248	2.19e-243	0.83	1.24			TGM2	2.12e-181	4.83e-177	0.834	1.47			DOCK5	1.21e-137	2.75e-133	0.857	2.56
	ITGA6	0	0	0.911	0.961			SYNJ2	0	0	0.418	1.11				RPS3A	2.67e-247	6.1e-243	0.825	1.25			AL589693.1	8.32e-176	1.9e-171	0.656	1.4			PRKG1	1.89e-113	4.32e-109	0.762	2.68
	ESYT2	0	0	0.866	0.957			ATP8B1	0	0	0.707	1.09				RPS4X	5.43e-235	1.24e-230	0.788	1.28			LYST	2.78e-166	6.34e-162	0.698	1.28			TFPI	5.47e-108	1.25e-103	1	4.38
	PEAK1	0	0	0.889	0.941			MET	0	0	0.326	1.08				RPL18A	1.16e-234	2.64e-230	0.818	1.25			MIR99AHG	1.11e-163	2.54e-159	0.653	1.68			NHSL1	9.14e-91	2.08e-86	0.81	1.79
	FOXN3	0	0	0.93	0.904			ENTPD1	0	0	0.489	1.07				RPL29	1.65e-219	3.77e-215	0.789	1.25			TLL1	1.29e-162	2.93e-158	0.413	1.41			TC2N	5.59e-77	1.28e-72	0.81	2.39
	AUTS2	0	0	0.817	0.889			ATP8A1	0	0	0.647	1.07				RPS2	1.87e-219	4.26e-215	0.797	1.28			CALCRL	1.84e-160	4.21e-156	0.906	1.4			MAF	1.94e-72	4.42e-68	0.81	2.53
	ITGA1	0	0	0.894	0.878			ADAMTSL1	0	0	0.333	1.04				RPL13A	5.49e-209	1.25e-204	0.808	1.21			SNTG2	2.88e-152	6.57e-148	0.721	1.43			TIMP1	1.83e-61	4.18e-57	0.857	2.79
	CORO2B	0	0	0.365	0.878			SIPA1L2	0	0	0.588	1.04				GAPDH	2.23e-205	5.09e-201	0.762	1.3			CYP1B1	4.77e-149	1.09e-144	0.527	1.33			ZFPM2	3.43e-49	7.82e-45	0.929	2.3
	CDK6	0	0	0.672	0.861			PLD1	0	0	0.277	1.01				RPL23A	4.2e-198	9.57e-194	0.786	1.21			RPS23	2.56e-147	5.83e-143	0.946	1.29			NRP2	4.78e-49	1.09e-44	0.881	2.38
	EPB41L4A	0	0	0.808	0.855			PRKX	0	0	0.664	1				RPS16	7.36e-191	1.68e-186	0.755	1.21			ADIRF	6.21e-134	1.42e-129	0.796	1.29			NR2F2-AS1	2.54e-47	5.8e-43	0.619	1.86
	PLEKHG1	0	0	0.888	0.853			PRDM16	0	0	0.355	0.99				RGS5	4.34e-181	9.9e-177	0.354	2.43			STC1	6.56e-133	1.5e-128	0.62	1.63			NR2F2	4.1e-47	9.35e-43	0.929	2.23
	LHFPL6	0	0	0.886	0.85			AOPEP	0	0	0.774	0.986				MYL12A	4.86e-170	1.11e-165	0.768	1.23			NAMPT	1.19e-130	2.7e-126	0.779	1.27			PTPRE	1.27e-44	2.91e-40	0.952	2.24
	KIAA1217	0	0	0.95	0.848			TRIM2	0	0	0.413	0.982				LGALS1	2.34e-159	5.34e-155	0.75	1.32			RPS2	4.8e-126	1.09e-121	0.936	1.35			FRMD4B	5.99e-42	1.37e-37	0.857	2.3
	WDR60	0	0	0.619	0.841			SIDT1	0	0	0.278	0.975				ACTG1	1.08e-147	2.47e-143	0.764	1.22			CEMIP2	8.43e-113	1.92e-108	0.621	1.4			NNMT	2.07e-40	4.72e-36	0.857	1.9
	ADGRL2	2.03e-304	4.62e-300	0.605	0.92			SRGN	0	0	0.949	0.969				IGFBP7	2.59e-99	5.91e-95	0.793	1.22			PGM5	4.03e-110	9.19e-106	0.737	1.28			AL357507.1	7.87e-37	1.79e-32	0.571	2.91
	DENND2A	5.46e-304	1.24e-299	0.446	0.814			SORBS2	0	0	0.669	0.966				MT2A	1.27e-83	2.9e-79	0.76	1.24			ZNF385D	1.12e-103	2.56e-99	0.751	1.57			ARL4A	1.34e-32	3.06e-28	0.929	2.07
	SLC2A3	1.32e-301	3.01e-297	0.736	0.992			MECOM	0	0	0.978	0.964				ADIRF	9.59e-76	2.19e-71	0.525	1.3			IER3	3.16e-88	7.2e-84	0.337	1.32			AKAP12	2.27e-28	5.17e-24	0.976	2.4
	STXBP6	1.18e-284	2.69e-280	0.478	0.907			PLCB4	1.55e-274	3.54e-270	0.766	0.967				MYL9	9.5e-75	2.17e-70	0.325	1.61			ADAMTS1	1.46e-79	3.34e-75	0.625	1.8			SMAD1	1.17e-24	2.67e-20	0.952	1.89
	AC002070.1	4.79e-251	1.09e-246	0.404	0.894			HERPUD1	1.84e-262	4.2e-258	0.578	0.995				C11orf96	2.46e-41	5.61e-37	0.357	1.58			MCTP1	1.9e-62	4.33e-58	0.833	1.32			VIM	2.39e-23	5.46e-19	1	2.28
	CREB5	1.17e-238	2.67e-234	0.592	0.852			ABCB1	1.12e-256	2.55e-252	0.546	1.16				MT1X	1.01e-17	2.31e-13	0.382	1.22			IL6	3.82e-47	8.72e-43	0.278	1.43			RPS2	4.41e-19	1.01e-14	0.976	1.79
	LINC02147	6.8e-185	1.55e-180	0.319	0.892			MGP	1.38e-243	3.15e-239	0.629	0.967				MT1M	9.47e-15	2.16e-10	0.35	1.29			ADAMTS9	1.68e-24	3.83e-20	0.733	1.35			ADIRF	8.84e-16	2.01e-11	0.881	2.2

## Sheet: TNK
Table S3: Sub-cluster marker genes of T/NK cells
	TNK0							TNK1							TNK2								TNK3							TNK4							TNK5
	Gene	Pvalue	Adjusted pvalue	Percentage detected	Average logFC			Gene	Pvalue	Adjusted pvalue	Percentage detected	Average logFC			Gene	Pvalue	Adjusted pvalue	Percentage detected	Average logFC				Gene	Pvalue	Adjusted pvalue	Percentage detected	Average logFC			Gene	Pvalue	Adjusted pvalue	Percentage detected	Average logFC			Gene	Pvalue	Adjusted pvalue	Percentage detected	Average logFC
	GZMH	3.12e-56	7.11e-52	0.85	1.75			IL7R	7.53e-48	1.72e-43	0.82	2			FCER1G	1.54e-109	3.52e-105	0.797	2.44				TSHZ2	4.52e-41	1.03e-36	0.547	2.59			MT-ATP6	3.39e-12	7.74e-08	1	1.03			DACH1	5.44e-106	1.24e-101	0.76	2.44
	CD3D	7e-51	1.6e-46	0.945	1.25			CXCR4	8.34e-35	1.9e-30	0.986	1.19			TYROBP	1.55e-99	3.54e-95	0.85	2.14				LEF1	7.08e-40	1.61e-35	0.868	2.29			MT-CO2	8.95e-09	0.000204	1	0.933			EMCN	4.03e-88	9.19e-84	0.76	2.41
	CD3G	5.09e-46	1.16e-41	0.864	1.23			INPP4B	2.66e-32	6.06e-28	0.839	1.27			KLRF1	7.43e-87	1.69e-82	0.889	2.33				RPL13	1.72e-28	3.92e-24	1	1.32			MT-CO1	1.34e-08	0.000305	1	0.956			RASAL2	1.6e-87	3.64e-83	0.92	3.02
	CD8A	1.73e-41	3.94e-37	0.667	1.32			GPR183	7.46e-31	1.7e-26	0.54	1.14			SH2D1B	1.03e-83	2.34e-79	0.585	1.73				RPS12	4.38e-28	9.99e-24	1	1.34			MT-CYB	7.97e-08	0.00182	1	0.914			MAGI1	4.53e-86	1.03e-81	0.88	2.36
	TRGC2	9.85e-37	2.25e-32	0.648	1.1			ADAM19	1.05e-29	2.4e-25	0.479	1.14			BNC2	6.4e-82	1.46e-77	0.754	2.24				RPS13	4.58e-27	1.04e-22	1	1.36			MT-CO3	1.26e-07	0.00288	1	0.85			FBXL7	3.81e-85	8.7e-81	0.84	2.87
	HLA-DPB1	8.33e-34	1.9e-29	0.736	0.927			PBX4	1.84e-28	4.2e-24	0.664	1.37			NCAM1	1.04e-69	2.37e-65	0.647	1.75				RPL32	7.2e-27	1.64e-22	1	1.37			MT-ND3	2.87e-07	0.00656	1	1.02			ANO2	8.54e-80	1.95e-75	0.72	2.28
	KLRG1	4.26e-32	9.72e-28	0.813	0.915			EML4	3.71e-27	8.45e-23	0.915	1.09			CD247	2.3e-66	5.24e-62	0.981	1.74				RPS3A	1.36e-26	3.11e-22	1	1.21			CHST11	9.33e-07	0.0213	0.921	0.907			LIFR	1.31e-79	2.98e-75	0.76	2.29
	IL32	6.12e-32	1.4e-27	0.956	0.889			CAMK4	6.86e-26	1.57e-21	0.787	1			FCGR3A	7.21e-65	1.64e-60	0.87	1.82				RPS6	1.37e-26	3.12e-22	1	1.59			IKZF1	2.37e-06	0.054	0.947	0.848			CADPS2	1.37e-79	3.13e-75	0.8	2.34
	CD8B	1.36e-30	3.11e-26	0.487	0.928			VIM	2.22e-25	5.05e-21	0.891	1.02			TXK	4.71e-64	1.07e-59	0.874	1.97				RPS18	1.52e-26	3.46e-22	1	1.22			TNRC6B	3.72e-06	0.0848	0.868	0.91			CCDC85A	6.3e-78	1.44e-73	0.76	2.71
	THEMIS	1.87e-28	4.27e-24	0.828	1			FOXO1	5.69e-25	1.3e-20	0.791	1.31			PRF1	2.66e-61	6.06e-57	0.947	1.88				RPL11	4e-26	9.13e-22	1	1.17			SLC4A7	1.04e-05	0.238	0.737	0.98			NFIB	2.05e-75	4.69e-71	0.92	2.88
	CCL5	3e-28	6.83e-24	0.982	0.844			CASK	2.13e-24	4.87e-20	0.739	1.06			GZMB	1.27e-58	2.9e-54	0.899	1.96				RPL34	5.78e-26	1.32e-21	1	1.47			NAP1L4	1.2e-05	0.274	0.789	0.97			ADGRF5	1.67e-73	3.8e-69	0.88	2.62
	HLA-A	2.55e-25	5.81e-21	1	0.517			RUNX2	4.67e-23	1.06e-18	0.555	1.19			CLIC3	1.96e-58	4.46e-54	0.749	1.69				RPS8	1.38e-25	3.15e-21	1	1.48			MT-ND1	1.43e-05	0.325	1	0.991			NRP1	1.26e-72	2.87e-68	0.92	2.64
	CD3E	4.85e-25	1.11e-20	0.864	0.701			SERINC5	2.36e-22	5.37e-18	0.597	1.12			GNLY	2.5e-57	5.7e-53	0.879	2.23				RPL9	1.74e-25	3.97e-21	1	1.21			STIM1	2e-05	0.456	0.789	1.15			ABLIM3	4.15e-70	9.46e-66	0.8	2.48
	HLA-DPA1	1.44e-24	3.29e-20	0.645	0.747			DUSP16	2.67e-22	6.09e-18	0.483	1.2			PTPN12	1.98e-56	4.53e-52	0.845	1.71				RPL18A	1.73e-24	3.95e-20	1	1.28			ATXN1	2.16e-05	0.493	0.895	0.936			RBMS3	1.75e-68	3.99e-64	0.96	3.17
	CD52	6.22e-23	1.42e-18	0.923	0.827			DPP4	7.59e-22	1.73e-17	0.389	0.961			SPON2	3.48e-56	7.94e-52	0.884	1.87				RPS14	3.29e-24	7.5e-20	1	1.12			MTRNR2L12	2.47e-05	0.564	0.816	1.05			LRMDA	3.42e-68	7.81e-64	0.84	2.7
	CRTAM	1.23e-22	2.8e-18	0.407	1.07			PATJ	2.32e-20	5.3e-16	0.526	0.907			IGFBP7	3.87e-56	8.83e-52	0.681	1.42				RPL39	3.3e-24	7.53e-20	1	1.3			FKBP5	7.52e-05	1	0.921	1.12			CAVIN2	3.42e-66	7.81e-62	0.84	2.33
	TRAC	9.21e-22	2.1e-17	0.777	0.881			JUNB	4.81e-19	1.1e-14	0.858	1.19			LYN	1.73e-55	3.95e-51	0.7	1.52				RPS16	5.45e-24	1.24e-19	1	1.16			EZR	7.63e-05	1	0.842	1.23			GNG11	5.57e-66	1.27e-61	0.96	2.34
	PZP	1.09e-21	2.48e-17	0.615	0.846			CD44	5.12e-19	1.17e-14	0.867	0.876			NCR1	8.54e-54	1.95e-49	0.541	1.2				RPS28	7.03e-24	1.6e-19	1	1.21			WAKMAR2	7.78e-05	1	0.447	1.03			CAV1	1.42e-65	3.23e-61	0.96	3.25
	CCL4	1.44e-21	3.28e-17	0.949	0.647			ANK3	3.17e-18	7.23e-14	0.569	1.03			MCTP2	1.79e-52	4.09e-48	0.894	1.82				RPS4X	7.08e-24	1.62e-19	1	1.2			MT-ND2	9.11e-05	1	0.974	0.951			DOCK4	2.46e-65	5.62e-61	0.84	2.63
	HLA-DRB1	2.01e-21	4.59e-17	0.579	0.804			CDC14A	3.61e-18	8.22e-14	0.801	1.09			GSAP	2.6e-52	5.93e-48	0.778	1.97				RPL21	2.23e-23	5.09e-19	1	1.53			RORA	0.000102	1	0.921	0.87			TMTC1	1.22e-63	2.77e-59	0.92	3.29
	MCOLN2	3.87e-21	8.82e-17	0.509	0.778			NIBAN1	5.04e-18	1.15e-13	0.815	1.1			KLRD1	2.64e-50	6.03e-46	0.995	1.33				RPS25	3.61e-23	8.24e-19	1	1.22			RUNX1	0.000115	1	0.789	1.01			KIAA1217	1.63e-58	3.72e-54	0.84	3.3
	AC243829.2	5.92e-21	1.35e-16	0.44	2			ZFP36L2	2.18e-17	4.98e-13	0.962	0.922			CTBP2	4.24e-50	9.66e-46	0.647	1.37				RPL12	4.84e-23	1.1e-18	1	1.26			RASA1	0.000119	1	0.763	0.932			LHFPL6	6.35e-55	1.45e-50	0.8	2.64
	NKG7	5.61e-20	1.28e-15	0.989	0.567			IL6ST	1.1e-15	2.5e-11	0.602	0.854			ATP8B4	8.82e-50	2.01e-45	0.478	1.27				RPLP2	5.59e-23	1.27e-18	1	1.21			ARIH1	0.000133	1	0.816	0.923			TIMP3	3.33e-52	7.59e-48	0.88	3.15
	HLA-C	7.69e-20	1.75e-15	0.985	0.489			MPZL3	1.17e-15	2.68e-11	0.526	0.904			NKG7	2.28e-49	5.19e-45	0.966	1.46				RPL35A	9.45e-23	2.15e-18	1	1.14			NCK2	0.000159	1	0.711	1.04			TCF4	2.48e-51	5.64e-47	0.96	3.39
	ZEB2	9.13e-20	2.08e-15	0.908	0.712			LINC01619	1.47e-15	3.35e-11	0.758	1.02			CCL3	8.91e-48	2.03e-43	0.729	2.6				RPL36	7.04e-22	1.61e-17	1	1.2			PCNX1	0.000314	1	0.816	0.933			PTPRG	4.74e-51	1.08e-46	0.88	3.26
	HLA-DQA1	2.18e-18	4.97e-14	0.363	0.604			LINC02694	1.81e-15	4.13e-11	0.299	1.36			HAVCR2	1.97e-47	4.48e-43	0.696	1.51				RPL13A	1.29e-21	2.93e-17	1	1.35			DNAJA4	0.000385	1	0.263	1.35			IFI27	5.27e-49	1.2e-44	0.88	3.14
	PTP4A2	1.25e-17	2.85e-13	0.802	0.685			IFNG-AS1	7.55e-15	1.72e-10	0.355	1.42			HIPK2	2.16e-45	4.93e-41	0.744	1.54				BACH2	1.21e-20	2.76e-16	0.887	1.77			ST6GAL1	0.000501	1	0.658	0.961			BTNL9	7.16e-48	1.63e-43	0.72	2.48
	LINC01871	4.59e-17	1.05e-12	0.678	0.563			BACH2	8.5e-15	1.94e-10	0.578	0.874			IL2RB	4.41e-44	1e-39	0.715	1.3				SELL	4.85e-20	1.11e-15	0.623	1.44			HNRNPU	0.000692	1	0.789	0.86			F8	9.33e-47	2.13e-42	0.8	2.61
	SH3BGRL3	1.5e-16	3.42e-12	0.934	0.564			TNFAIP3	9.56e-15	2.18e-10	0.711	1.15			L3MBTL4	5.01e-42	1.14e-37	0.444	1.19				GAS5	9.56e-20	2.18e-15	0.981	1.49			MGAT5	0.000775	1	0.658	1.08			PTPRB	1.77e-46	4.04e-42	0.8	2.51
	HCST	2.03e-16	4.63e-12	0.949	0.538			SNX9	1.02e-14	2.33e-10	0.479	0.916			PLAC8	1.26e-41	2.88e-37	0.879	1.43				RPS5	2.54e-19	5.79e-15	0.981	1.12			KANSL3	0.000877	1	0.368	0.879			ST6GALNAC3	7.71e-45	1.76e-40	0.8	3.48
	LINC02446	5.07e-15	1.16e-10	0.308	0.828			SAMSN1	1.77e-14	4.03e-10	0.801	0.919			CD7	3.83e-40	8.73e-36	0.889	1.24				EEF1G	4.77e-19	1.09e-14	0.981	1.16			ITK	0.00145	1	0.816	0.841			ID1	2.61e-44	5.95e-40	0.84	2.73
	RPS26	1.1e-14	2.51e-10	0.872	0.574			RGCC	2.37e-14	5.4e-10	0.573	0.864			LINC00299	2.36e-39	5.37e-35	0.71	1.41				RPL23	5.5e-19	1.25e-14	0.981	1.26			STK39	0.00166	1	0.684	0.853			APP	8.13e-43	1.85e-38	0.84	2.34
	CD2	1.77e-14	4.05e-10	0.864	0.5			LTB	7.43e-14	1.69e-09	0.564	0.899			GFOD1	5.05e-39	1.15e-34	0.768	1.33				RPL31	3.87e-18	8.83e-14	1	1.42			ANKRD17	0.00167	1	0.632	0.876			VWF	2.08e-42	4.74e-38	0.88	3.56
	KLRK1	4.77e-14	1.09e-09	0.799	0.531			RBPJ	1.72e-13	3.92e-09	0.54	1.4			CD38	8.16e-37	1.86e-32	0.575	1.25				FAAH2	1.75e-17	3.99e-13	0.377	1.76			FOXP1	0.00177	1	0.868	0.989			CD36	2.59e-42	5.91e-38	0.88	3.21
	A2M	5.05e-14	1.15e-09	0.656	0.53			FTH1	3.87e-13	8.83e-09	0.934	0.863			AK5	8.99e-37	2.05e-32	0.425	1.24				SNHG29	2.47e-17	5.62e-13	0.962	1.32			MAP3K5	0.00213	1	0.632	1.09			FLT1	2.96e-42	6.76e-38	0.88	3.32
	PPP2R2B	6.15e-13	1.4e-08	0.7	0.626			RBMS1	5.88e-13	1.34e-08	0.744	0.953			MYOM2	1.08e-35	2.47e-31	0.382	1.16				PLCL1	5.37e-17	1.22e-12	0.528	1.16			DNAJB6	0.00224	1	0.684	1.03			LDB2	4.63e-40	1.06e-35	0.88	3.45
	TRG-AS1	8.09e-13	1.84e-08	0.696	0.686			PFKFB3	8.01e-13	1.83e-08	0.483	0.933			TBXAS1	3.47e-35	7.92e-31	0.502	1.34				PRKCA	5.2e-16	1.19e-11	0.83	1.51			KDM2A	0.00237	1	0.632	0.862			EPAS1	1.32e-38	3.01e-34	0.92	2.89
	C12orf75	2.22e-12	5.06e-08	0.652	0.524			SFMBT1	1.2e-12	2.74e-08	0.455	0.874			EFHD2	2.9e-34	6.61e-30	0.836	1.13				RPLP0	8.96e-16	2.04e-11	1	1.2			WWP1	0.00321	1	0.526	1.07			SPARCL1	4.82e-37	1.1e-32	0.96	3.8
	GZMA	9.42e-12	2.15e-07	0.952	0.436			NFKBIA	1.29e-12	2.93e-08	0.744	1.12			YES1	1.43e-33	3.25e-29	0.841	1.32				RPL7	1.4e-15	3.18e-11	0.962	1.37			RCSD1	0.00323	1	0.579	0.85			PLXDC2	5.21e-37	1.19e-32	0.88	2.88
	LINC00944	2.2e-11	5.02e-07	0.388	0.454			LMNA	7.15e-12	1.63e-07	0.275	0.858			CTSW	1.76e-33	4.02e-29	0.889	1.17				LTB	2.62e-15	5.98e-11	0.792	1.29			RPS6KA3	0.00326	1	0.711	0.841			MECOM	4.71e-36	1.08e-31	0.8	3.46
	GRAP2	2.93e-11	6.68e-07	0.703	0.553			BIRC3	1.26e-11	2.87e-07	0.54	0.9			GNPTAB	1.44e-32	3.28e-28	0.831	1.18				TCF7	4.36e-15	9.94e-11	0.642	1.18			USP9Y	0.00368	1	0.579	0.902			ENG	4.67e-35	1.06e-30	0.84	2.86
	PYHIN1	7.34e-11	1.67e-06	0.842	0.446			JUN	2.48e-11	5.66e-07	0.806	0.923			FGFBP2	5.29e-32	1.21e-27	0.768	1.28				SESN3	3.6e-14	8.21e-10	0.509	1.35			EPB41	0.00369	1	0.711	0.874			PIK3R3	1.72e-34	3.91e-30	0.88	2.74
	FGFBP2	1.17e-10	2.67e-06	0.626	0.471			FOS	2.78e-11	6.33e-07	0.768	1.06			CARD11	1.48e-30	3.37e-26	0.903	1.2				FHIT	6.29e-14	1.43e-09	0.434	1.66			PCAT1	0.00378	1	0.395	0.996			EPB41L2	2.09e-34	4.77e-30	0.8	2.34
	MSC-AS1	1.64e-10	3.75e-06	0.26	0.465			MGAT5	1.34e-10	3.06e-06	0.678	0.87			FNDC3B	9.31e-29	2.12e-24	0.85	1.2				NELL2	1.81e-13	4.12e-09	0.396	1.13			PPP1R16B	0.00424	1	0.737	0.935			SLC9A3R2	5.24e-34	1.2e-29	0.8	2.79
	KLRD1	8.2e-10	1.87e-05	0.821	0.464			OSBPL8	1.78e-09	4.06e-05	0.777	0.896			PPM1L	8.63e-28	1.97e-23	0.531	1.4				RPS17	1.46e-12	3.34e-08	0.962	1.54			SPTAN1	0.00457	1	0.526	1.12			IFITM3	5.67e-31	1.29e-26	0.92	2.56
	IFNG	1.03e-09	2.36e-05	0.571	0.519			LINC00513	1.86e-09	4.25e-05	0.564	0.92			LINC01505	3.23e-27	7.35e-23	0.391	1.48				SERINC5	4.04e-11	9.21e-07	0.698	1.33			SEL1L3	0.00493	1	0.421	0.909			FABP4	4.94e-30	1.13e-25	0.76	2.98
	LIME1	1.17e-09	2.66e-05	0.601	0.495			ANKRD28	2.31e-07	0.00526	0.531	0.947			AC011246.1	2.57e-24	5.86e-20	0.271	1.27				INPP4B	1.07e-10	2.45e-06	0.868	1.14			TRPM7	0.00522	1	0.579	0.93			CD59	1.54e-26	3.51e-22	0.84	2.4
	TAFA1	2.26e-07	0.00516	0.275	0.547			RGS1	2.43e-07	0.00554	0.493	1.19			AREG	2.33e-21	5.32e-17	0.464	1.37				ANK3	1.36e-10	3.09e-06	0.698	1.59			CASK	0.00714	1	0.632	0.857			FABP5	3.08e-24	7.03e-20	0.92	3.09
	DUSP2	1.96e-06	0.0447	0.769	0.458			PELI1	6.87e-07	0.0157	0.502	0.935			CCL3L1	4.15e-20	9.46e-16	0.42	1.42				SNHG5	7.56e-08	0.00172	0.849	1.19			SGMS1	0.0076	1	0.5	0.886			PTPRM	4.96e-18	1.13e-13	0.84	3.39
	GZMK	0.000565	1	0.326	0.639			HSPA1A	0.000431	1	0.55	0.917			CCL4L2	6.65e-14	1.52e-09	0.623	1.81				RAPGEF6	0.00112	1	0.811	1.19			MAP2K6	0.00782	1	0.342	0.973			TACC1	1.12e-15	2.56e-11	0.96	2.4

## Sheet: CSC
Table S3: Sub-cluster marker genes of CSC
	CSC0							CSC1							CSC2							CSC3							CSC4							CSC5							CSC6
	Gene	Pvalue	Adjusted pvalue	Percentage detected	Average logFC			Gene	Pvalue	Adjusted pvalue	Percentage detected	Average logFC			Gene	Pvalue	Adjusted pvalue	Percentage detected	Average logFC			Gene	Pvalue	Adjusted pvalue	Percentage detected	Average logFC			Gene	Pvalue	Adjusted pvalue	Percentage detected	Average logFC			Gene	Pvalue	Adjusted pvalue	Percentage detected	Average logFC			Gene	Pvalue	Adjusted pvalue	Percentage detected	Average logFC
	FMOD	1.33e-63	3.04e-59	0.724	1.64			LAMA2	1.37e-65	3.12e-61	0.997	0.827			C7	7.16e-47	1.63e-42	0.996	1.17			IGFBP6	3.02e-69	6.89e-65	0.96	2.52			SOCS3	3.35e-55	7.65e-51	0.771	1.94			ID4	9.91e-45	2.26e-40	0.898	2.86			ADGRL4	1.4e-110	3.19e-106	0.8	1.73
	POSTN	1.27e-60	2.89e-56	0.507	2.54			FTX	1.25e-50	2.84e-46	0.973	0.916			APOD	1.14e-44	2.6e-40	0.992	1.56			S100A10	7.79e-62	1.78e-57	0.98	1.56			NR4A1	4.57e-52	1.04e-47	0.885	1.86			CNN1	3.58e-39	8.15e-35	0.39	1.59			CCDC85A	6.72e-107	1.53e-102	0.771	2.35
	MGP	6.2e-54	1.41e-49	1	1.1			RORA	5.81e-42	1.33e-37	0.979	0.856			C3	1.29e-39	2.95e-35	0.85	1.11			LINC01133	1e-59	2.28e-55	0.525	0.801			ATF3	2.18e-51	4.96e-47	0.718	1.53			TGM2	1.12e-36	2.56e-32	0.61	1.78			BTNL9	2.71e-98	6.17e-94	0.857	2.22
	PRELP	6.7e-49	1.53e-44	0.939	1.29			MT-ATP6	5.44e-40	1.24e-35	1	0.768			CFD	2.99e-36	6.82e-32	0.98	1.27			PCOLCE2	1.38e-57	3.16e-53	0.99	1.66			EGR1	1.58e-50	3.61e-46	0.893	1.88			ACTA2	1.34e-30	3.06e-26	0.78	3.77			EMCN	9.14e-94	2.08e-89	0.8	2.14
	SERPINE2	1.22e-48	2.79e-44	0.933	1.14			MT-CYB	6.67e-38	1.52e-33	0.997	0.766			FMO2	1.76e-35	4.01e-31	0.907	0.991			SHISA6	1.65e-54	3.77e-50	0.384	1.23			FOSB	3.63e-49	8.28e-45	0.916	1.85			MYL9	1.31e-26	3e-22	0.881	2.76			PTPRB	1.34e-88	3.05e-84	0.914	2.36
	AEBP1	1.61e-45	3.68e-41	0.855	1.22			PRKG1	3.11e-37	7.09e-33	0.973	0.801			PTGDS	6.08e-35	1.39e-30	0.66	1.37			DBN1	3.29e-53	7.49e-49	0.707	1.05			FOS	2.1e-45	4.8e-41	0.977	1.83			CCDC3	2.18e-26	4.97e-22	0.339	1.21			TPO	1.95e-85	4.44e-81	0.571	1.74
	COL14A1	2.26e-41	5.15e-37	0.855	1.15			MT-CO3	1.42e-35	3.24e-31	0.997	0.768			IGFBP3	8.33e-34	1.9e-29	0.729	1.27			SCARA5	3.13e-52	7.13e-48	0.879	1.39			NR4A3	3.15e-45	7.17e-41	0.42	1.23			CPE	1.71e-25	3.89e-21	0.949	1.63			CLDN5	9.29e-85	2.12e-80	0.571	1.4
	BGN	2.79e-41	6.35e-37	0.955	0.87			ZBTB16	1.68e-33	3.83e-29	0.967	0.791			SPARCL1	2.38e-31	5.43e-27	1	0.715			ACKR3	3.94e-51	8.99e-47	0.722	1.5			JUNB	1.13e-44	2.57e-40	0.931	2.19			PPP1R14A	2.83e-25	6.46e-21	0.712	2.06			ADGRF5	2.62e-83	5.98e-79	0.914	2.44
	SFRP4	7.75e-39	1.77e-34	0.685	1.51			LAMB1	1.83e-32	4.16e-28	0.939	0.818			DLK1	3.34e-29	7.62e-25	0.279	1.5			SH3BGRL3	2.48e-45	5.66e-41	0.919	1.32			ZFP36	8.19e-44	1.87e-39	0.924	1.88			TAGLN	5.47e-24	1.25e-19	0.966	3.32			CLIC5	3.94e-83	8.99e-79	0.686	1.48
	LTBP2	6.67e-38	1.52e-33	0.905	1.03			ARHGAP10	4.5e-32	1.03e-27	0.906	0.795			EDNRB	7.17e-29	1.64e-24	0.51	0.55			UAP1	3.77e-45	8.61e-41	0.934	1.27			NAMPT	3.91e-42	8.91e-38	0.863	1.92			IGFBP7	1.1e-22	2.5e-18	1	1.19			MCF2L	3.59e-81	8.18e-77	0.657	1.43
	ASPN	3.14e-37	7.15e-33	0.908	1.04			ABCA6	5.44e-32	1.24e-27	0.951	0.772			ADH1B	1.38e-25	3.14e-21	0.664	1.02			S100A6	7.3e-45	1.67e-40	1	1.14			IER3	4.04e-42	9.22e-38	0.672	1.97			C1QTNF1	8.49e-22	1.94e-17	0.729	1.27			PIK3R3	1.06e-73	2.41e-69	0.8	2.07
	CLU	1.63e-32	3.73e-28	0.721	1.17			PID1	7e-32	1.6e-27	0.9	0.924			PTN	3.7e-25	8.43e-21	0.968	0.749			CD55	2.11e-43	4.81e-39	0.793	1.51			GADD45B	3.48e-36	7.94e-32	0.893	1.92			TPM2	1.33e-21	3.02e-17	0.915	2.74			ITGA6	3.51e-72	8e-68	0.886	2.11
	GABARAPL2	5.63e-32	1.28e-27	0.872	0.698			EBF1	3.19e-31	7.26e-27	0.964	0.854			MGST1	9.69e-25	2.21e-20	0.939	0.725			EMP3	3.6e-43	8.21e-39	0.889	1.38			JUND	3.17e-35	7.22e-31	0.947	1.59			TPM1	1.81e-21	4.12e-17	0.966	1.81			ST6GALNAC3	2.12e-67	4.85e-63	0.829	2.86
	CD9	1.08e-30	2.45e-26	0.928	0.789			EBF2	4.38e-31	9.98e-27	0.888	0.882			SELENOP	2.33e-24	5.3e-20	0.923	0.618			FBN1	1.21e-42	2.77e-38	1	1.46			C11orf96	1.5e-34	3.43e-30	0.832	1.9			FHL1	1.91e-21	4.35e-17	0.983	1.48			VWF	8.97e-61	2.04e-56	0.971	3.04
	COL1A2	3.03e-30	6.92e-26	0.969	0.748			BICC1	6.66e-30	1.52e-25	0.97	0.787			RPL9	4.34e-23	9.9e-19	0.984	0.598			PLAC9	7.12e-39	1.62e-34	0.97	1.04			AC020916.1	4.05e-34	9.24e-30	0.756	1.08			AGT	5.97e-20	1.36e-15	0.864	1.8			GALNT18	2.14e-56	4.87e-52	0.771	2.26
	THBS4	2.21e-29	5.04e-25	0.694	1.7			PTPRG	8.29e-30	1.89e-25	0.964	0.778			RPS18	7.06e-23	1.61e-18	0.984	0.614			MFAP5	7.2e-39	1.64e-34	0.955	1.27			IER2	4.34e-33	9.9e-29	0.855	1.35			ID3	8.44e-20	1.92e-15	0.915	1.48			CD36	3.61e-53	8.24e-49	0.886	2.89
	LUM	3.23e-29	7.37e-25	0.978	0.736			MT-CO1	4.42e-28	1.01e-23	0.997	0.765			EEF1A1	1.3e-22	2.96e-18	0.992	0.629			MFAP4	4.07e-38	9.27e-34	0.909	1.48			CEBPB	9.52e-33	2.17e-28	0.878	1.48			FLNA	2.53e-19	5.76e-15	0.932	1.56			RASGRF2	3.54e-48	8.07e-44	0.829	1.93
	FAP	3.66e-28	8.35e-24	0.63	0.664			SCN7A	6.4e-28	1.46e-23	0.936	0.852			RPL13	1.8e-22	4.1e-18	0.996	0.593			S100A11	6.07e-38	1.38e-33	0.965	0.969			ELL2	5.69e-32	1.3e-27	0.878	1.95			MAP2	1.37e-18	3.12e-14	0.627	1.18			FLT1	1.65e-47	3.77e-43	0.829	2.65
	CCN2	2.36e-27	5.38e-23	0.872	1.11			FKBP5	7.56e-28	1.72e-23	0.951	0.793			RPL13A	1.99e-22	4.53e-18	0.992	0.571			FGFBP2	6.4e-38	1.46e-33	0.545	1.25			CEBPD	1.7e-30	3.87e-26	0.985	1.21			MTHFD1L	1.8e-18	4.1e-14	0.763	1.34			RNASE1	3.67e-44	8.38e-40	0.829	1.57
	VIM	6.2e-27	1.41e-22	0.994	0.563			BNC2	5.1e-27	1.16e-22	0.863	0.865			CXCL12	2.06e-22	4.69e-18	0.834	0.637			HAS2	6.96e-36	1.59e-31	0.626	1.11			SLC2A3	1.62e-29	3.68e-25	0.809	1.38			TCEAL4	8.88e-18	2.02e-13	0.898	1.48			AQP1	1.13e-43	2.57e-39	0.743	2.03
	FIBIN	8.01e-27	1.83e-22	0.802	0.762			MTRNR2L12	4.54e-26	1.04e-21	0.921	0.783			TPT1	2.49e-22	5.69e-18	0.996	0.626			TMEM233	6.98e-35	1.59e-30	0.318	0.746			CRY1	1.15e-28	2.61e-24	0.809	1.11			AEBP1	2.34e-16	5.33e-12	0.949	1.22			GFOD1	5.36e-43	1.22e-38	0.714	1.38
	SPARC	1.17e-26	2.67e-22	0.936	0.71			FBXL7	3.85e-25	8.79e-21	0.894	0.922			RPS12	2.87e-22	6.54e-18	0.988	0.614			TMSB10	4.14e-33	9.45e-29	0.965	1.05			JUN	3.41e-28	7.78e-24	0.969	1.38			MT1A	4.87e-16	1.11e-11	0.339	2.14			APOLD1	7.41e-42	1.69e-37	0.743	1.71
	F2R	2.27e-23	5.17e-19	0.816	0.675			CARMIL1	5.1e-24	1.16e-19	0.884	0.794			SRPX	3.69e-22	8.42e-18	0.85	0.638			SHISA3	3.16e-32	7.21e-28	0.652	1.19			BTG2	2.66e-27	6.06e-23	0.908	1.41			C11orf96	1.28e-15	2.91e-11	0.898	2.53			ANXA3	8.63e-42	1.97e-37	0.743	1.5
	OMD	8.49e-23	1.94e-18	0.858	0.575			ARHGAP24	1.75e-22	3.99e-18	0.787	0.773			RPL34	4.93e-22	1.12e-17	0.992	0.59			CD34	5.18e-32	1.18e-27	0.874	0.901			HES1	7.95e-27	1.81e-22	0.573	1.17			ADAMTS4	1.65e-15	3.77e-11	0.424	1.99			SRGN	4.55e-41	1.04e-36	0.857	1.42
	DPT	1.21e-22	2.76e-18	0.891	0.692			FREM1	2.41e-22	5.49e-18	0.745	0.951			RPL29	8.22e-22	1.87e-17	0.955	0.593			TAGLN2	6.63e-31	1.51e-26	0.914	0.858			MYC	5.03e-26	1.15e-21	0.595	1.17			GADD45B	2.09e-15	4.77e-11	0.932	1.7			F8	6.63e-40	1.51e-35	0.914	2.17
	CTHRC1	1.84e-22	4.2e-18	0.253	0.533			ABCA9	6.99e-22	1.59e-17	0.833	0.958			RPS6	1.27e-21	2.91e-17	0.98	0.601			RHOA	2.79e-30	6.36e-26	0.944	0.789			PNRC1	7.09e-26	1.62e-21	0.855	1.23			ID1	4.97e-15	1.13e-10	0.695	1.28			MCTP1	6.79e-40	1.55e-35	0.6	1.56
	SERPINF1	4.41e-22	1e-17	0.972	0.56			TRPS1	1.72e-19	3.93e-15	0.839	0.798			RPS2	1.3e-21	2.97e-17	0.98	0.633			PPP1R14B	1.96e-29	4.47e-25	0.727	0.812			CCN1	2.02e-24	4.61e-20	0.809	1.19			MT1M	1.52e-14	3.47e-10	0.508	2.17			ANO2	1e-38	2.29e-34	0.771	2.1
	COL3A1	6.49e-22	1.48e-17	0.939	0.696			ARL15	1.97e-19	4.49e-15	0.894	0.828			CHRDL2	1.44e-21	3.29e-17	0.385	0.694			GFPT2	1.99e-29	4.54e-25	0.778	1.08			ZSWIM6	2.6e-24	5.92e-20	0.763	1.1			INMT	2.05e-14	4.68e-10	0.695	1.7			LNX1	5.71e-38	1.3e-33	0.743	1.66
	LOXL1	2.08e-21	4.74e-17	0.799	0.634			NEGR1	2.4e-19	5.47e-15	0.939	0.816			RPS23	1.91e-21	4.37e-17	0.976	0.584			CLIC1	2.24e-28	5.1e-24	0.909	0.75			DUSP1	1.24e-23	2.83e-19	0.939	1.23			ECRG4	2.06e-14	4.69e-10	0.593	1.21			LPL	6.96e-32	1.59e-27	0.6	1.43
	MFGE8	3.46e-21	7.88e-17	0.916	0.539			TBC1D5	1.21e-18	2.77e-14	0.815	0.766			RPS8	2.17e-21	4.95e-17	0.98	0.601			CYP4B1	1.07e-27	2.43e-23	0.646	1.06			GEM	1.2e-22	2.74e-18	0.649	1.42			PDLIM3	4.61e-14	1.05e-09	0.949	1.29			FABP4	4.58e-31	1.04e-26	0.8	2.69
	CCDC80	7.98e-21	1.82e-16	0.967	0.728			SYNPO2	1.7e-18	3.87e-14	0.851	0.794			RPL35A	2.45e-21	5.59e-17	0.98	0.582			ANXA2	5.53e-27	1.26e-22	0.975	0.74			SLC19A2	1.34e-22	3.07e-18	0.817	1.27			DAAM1	4.67e-14	1.06e-09	0.881	1.33			SYNE2	3.46e-28	7.89e-24	0.914	2.17
	MXRA5	3.51e-20	8e-16	0.574	0.547			FOXP2	3.13e-18	7.14e-14	0.799	0.794			RPL10	3.88e-21	8.84e-17	0.996	0.572			PROCR	1.02e-26	2.33e-22	0.727	0.865			CHD1	1.37e-22	3.11e-18	0.763	1.01			NR4A1	1.19e-13	2.71e-09	0.78	1.29			CXCL2	9.21e-28	2.1e-23	0.486	1.54
	GSN	1.11e-19	2.52e-15	0.997	0.545			PCDH9	4.68e-18	1.07e-13	0.872	0.781			PLTP	7.09e-21	1.62e-16	0.814	0.595			PDZRN4	1.15e-26	2.63e-22	0.394	1.43			PDLIM3	8.55e-21	1.95e-16	0.901	1.22			JUNB	5.48e-13	1.25e-08	0.898	1.29			FABP5	1.59e-25	3.63e-21	0.886	2.42
	HSPB1	4.76e-19	1.09e-14	0.866	0.567			ABCA10	1.92e-17	4.37e-13	0.833	0.797			RPS19	1.66e-20	3.79e-16	0.98	0.632			HTRA3	3.41e-26	7.77e-22	0.904	0.976			TIPARP	3.14e-20	7.15e-16	0.786	1.11			RARRES2	1.58e-12	3.6e-08	0.695	1.29			CD74	5.34e-25	1.22e-20	0.829	1.52
	DYNLL1	6.16e-19	1.4e-14	0.85	0.511			MAML2	1.42e-16	3.24e-12	0.863	0.779			RPL6	3.6e-20	8.2e-16	0.984	0.568			TIMP1	4.82e-26	1.1e-21	0.98	1.03			NFATC2	3.4e-20	7.74e-16	0.45	1.22			ADIRF	8.79e-12	2e-07	0.831	1.28			DACH1	2.43e-23	5.55e-19	0.743	1.42
	HTRA1	2.92e-18	6.66e-14	0.769	0.563			AFF3	3.04e-16	6.92e-12	0.818	0.917			TCF21	9.07e-20	2.07e-15	0.761	0.577			C17orf58	4.95e-25	1.13e-20	0.551	0.892			KLF4	4.37e-20	9.96e-16	0.771	1.04			MYL6	9.55e-12	2.18e-07	0.949	1.2			WARS	1.32e-22	3.02e-18	0.829	1.43
	CCND1	1.9e-17	4.32e-13	0.493	0.486			MAMDC2	9.73e-15	2.22e-10	0.809	0.791			PDGFRA	1.45e-19	3.3e-15	0.927	0.55			PPIC	3.17e-24	7.22e-20	0.823	0.758			GFPT2	4.63e-20	1.06e-15	0.779	1.12			BGN	2.7e-11	6.15e-07	0.949	1.21			SEC14L1	2.02e-20	4.6e-16	0.857	1.72
	NBL1	2.28e-17	5.19e-13	0.783	0.533			ACSM3	1.99e-14	4.55e-10	0.775	1.05			RPL17	1.48e-19	3.37e-15	0.98	0.57			UGDH	3.88e-24	8.86e-20	0.702	0.75			SOD2	7.92e-20	1.81e-15	0.802	1.68			GPC6	2.96e-11	6.76e-07	0.78	1.42			SLC9A3R2	2.33e-19	5.32e-15	0.857	1.73
	KALRN	5.29e-17	1.21e-12	0.549	0.606			KANK1	6.3e-14	1.44e-09	0.733	0.794			RPL10A	1.78e-19	4.05e-15	0.964	0.582			GLUL	5.08e-23	1.16e-18	0.904	0.89			ZFP36L1	2.94e-18	6.7e-14	0.947	1.03			ACTB	3.84e-11	8.75e-07	1	1.4			LDB2	4.28e-19	9.76e-15	0.914	2.16
	CYP1B1	1.34e-16	3.05e-12	0.802	0.655			SVEP1	8.8e-14	2.01e-09	0.772	0.837			RPLP0	1.94e-19	4.43e-15	0.951	0.622			YWHAH	1.83e-22	4.18e-18	0.707	0.786			TSC22D2	5.99e-18	1.37e-13	0.725	1.05			DSTN	2.87e-10	6.54e-06	0.983	1.21			TMTC1	2.89e-18	6.58e-14	0.943	2.05
	FRZB	8.47e-16	1.93e-11	0.568	0.506			EXT1	4.31e-12	9.84e-08	0.827	0.768			RPS4X	2.57e-19	5.86e-15	0.968	0.555			VCAN	4.42e-22	1.01e-17	0.965	0.859			INTS6	1.46e-17	3.32e-13	0.832	1.14			FRZB	2.97e-10	6.78e-06	0.678	1.25			KIAA1217	4.65e-18	1.06e-13	0.886	2.06
	COL1A1	1.08e-15	2.47e-11	0.869	0.762			AL445250.1	1.04e-11	2.37e-07	0.602	0.845			RPS26	5.42e-19	1.24e-14	0.838	0.645			PXDNL	1.37e-21	3.13e-17	0.833	0.89			ARIH1	4.3e-17	9.8e-13	0.809	1.14			MYH11	1.58e-09	3.59e-05	0.339	1.85			PITPNC1	7.95e-18	1.81e-13	0.857	2.05
	FN1	2.7e-13	6.17e-09	0.964	0.499			AC011246.1	1.11e-11	2.53e-07	0.702	0.919			RPS5	9.63e-19	2.2e-14	0.943	0.552			S100A4	5.22e-19	1.19e-14	0.955	0.754			ZNF331	1.06e-16	2.43e-12	0.534	1.05			ATP1B3	7.46e-09	0.00017	0.814	1.6			NEBL	1.09e-17	2.49e-13	0.286	1.55
	CFH	1.51e-12	3.45e-08	0.947	0.508			CDK8	5.66e-10	1.29e-05	0.669	0.771			MARCKS	4.77e-17	1.09e-12	0.87	0.552			IFI27	1.44e-18	3.28e-14	0.773	0.981			ATP1B3	9.1e-16	2.07e-11	0.802	1.41			ZNF331	1.44e-08	0.000329	0.525	1.24			CAV1	7.28e-17	1.66e-12	0.943	1.42
	CCN5	1.84e-11	4.2e-07	0.351	0.634			PDGFD	1.84e-08	0.000419	0.775	0.778			IGFBP4	8.55e-17	1.95e-12	0.757	0.624			CREB5	2.02e-18	4.6e-14	0.884	0.74			PLA2G2A	1.31e-12	2.99e-08	0.527	1.49			MT2A	1.48e-08	0.000336	0.847	1.69			ABLIM3	3.49e-16	7.96e-12	0.943	1.63
	COLGALT2	4.22e-11	9.62e-07	0.719	0.501			AC007319.1	3.67e-08	0.000837	0.663	0.972			CCL11	9.92e-16	2.26e-11	0.267	0.657			TIMP3	1.38e-15	3.15e-11	0.98	0.745			UAP1	8.54e-12	1.95e-07	0.824	1.05			CSRP1	7.17e-08	0.00163	0.661	1.43			PTPRM	2.63e-15	5.99e-11	0.943	2.21
	ID3	1.34e-10	3.05e-06	0.602	0.568			FGF14	9.85e-07	0.0225	0.59	0.912			KCNMB2	2.2e-15	5.03e-11	0.389	0.587			KLF2	2.46e-14	5.61e-10	0.798	0.89			SAT1	3.76e-10	8.57e-06	0.817	1.16			SPARC	1.43e-07	0.00326	0.932	1.13			NEDD9	1.93e-14	4.39e-10	0.829	1.47
	LINC01239	4.6e-10	1.05e-05	0.281	0.536			PXDNL	1.11e-06	0.0254	0.571	0.768			APOE	4.95e-13	1.13e-08	0.433	1.16			CFD	2.71e-14	6.18e-10	0.965	0.758			MT2A	1.95e-07	0.00444	0.71	1.47			A2M	3.06e-07	0.00698	0.78	1.14			EPAS1	8.86e-14	2.02e-09	0.886	1.59
	AKR1C1	7.92e-09	0.000181	0.741	0.502			TLL2	4.14e-06	0.0943	0.502	0.819			GAS6	7.89e-13	1.8e-08	0.652	0.555			CNTN4	6.57e-11	1.5e-06	0.379	0.738			TNC	4.55e-06	0.104	0.275	1.49			ADAMTS1	1.27e-06	0.029	0.458	1.34			RAPGEF1	2.41e-12	5.51e-08	0.829	1.43
	CILP	1.86e-05	0.424	0.429	0.69			AL590807.1	0.00613	1	0.517	0.764			RBFOX1	1.15e-12	2.62e-08	0.478	0.56			PLA2G2A	1.53e-06	0.0348	0.394	1.31			SERPINE1	1.21e-05	0.277	0.542	1.12			MT1X	6.3e-06	0.144	0.559	1.32			LRMDA	5.31e-11	1.21e-06	0.886	1.49
[truncated: 5 more columns]

## Sheet: SMC
Table S3: Sub-cluster marker genes of SMC
	SMC0							SMC1							SMC2							SMC3							SMC4
	Gene	Pvalue	Adjusted pvalue	Percentage detected	Average logFC			Gene	Pvalue	Adjusted pvalue	Percentage detected	Average logFC			Gene	Pvalue	Adjusted pvalue	Percentage detected	Average logFC			Gene	Pvalue	Adjusted pvalue	Percentage detected	Average logFC			Gene	Pvalue	Adjusted pvalue	Percentage detected	Average logFC
	DLC1	3.44e-57	7.84e-53	0.995	1.11			PTN	3.6e-31	8.21e-27	0.757	1.02			CNN1	2.53e-65	5.77e-61	0.906	1.78			CYYR1	1.8e-85	4.1e-81	0.742	1.57			NEAT1	6.25e-13	1.42e-08	1	1.54
	SCN7A	5.53e-56	1.26e-51	0.664	1.84			PHLDA2	1.78e-30	4.07e-26	0.803	1.09			MYL9	4.44e-60	1.01e-55	0.995	1.31			EMCN	1.22e-84	2.77e-80	0.774	1.83			RYR2	7.62e-11	1.74e-06	0.929	2.39
	MYO1B	4.72e-54	1.08e-49	0.86	1.39			CRIP1	7.94e-20	1.81e-15	1	0.658			TPM2	4.61e-60	1.05e-55	1	1.58			RNASE1	1.09e-81	2.49e-77	0.871	1.93			SIK3	1.5e-09	3.43e-05	0.964	1.87
	RGS5	2.18e-48	4.97e-44	0.963	1.18			KIAA1217	1.04e-17	2.38e-13	0.839	0.736			ACTG2	1.77e-59	4.03e-55	0.549	1.66			ANO2	2.25e-79	5.13e-75	0.677	1.84			SDK1	3.69e-08	0.000841	0.821	1.45
	FRMD3	1.86e-47	4.23e-43	0.828	1.42			CHCHD10	6.4e-16	1.46e-11	0.908	0.524			DSTN	1.3e-58	2.96e-54	1	1.34			RASGRF2	6.13e-79	1.4e-74	0.677	1.81			TBX18	1.35e-07	0.00309	0.536	1.58
	CD36	4.26e-46	9.72e-42	0.582	2.02			PRRG4	1.36e-15	3.09e-11	0.394	0.747			SORBS2	2.78e-58	6.34e-54	0.948	1.65			EGFL7	7.11e-76	1.62e-71	0.871	1.7			DMD	1.38e-07	0.00314	0.929	1.3
	EGFLAM	7.7e-45	1.76e-40	0.846	1.31			LBH	6.85e-15	1.56e-10	0.931	0.506			C12orf75	1.76e-54	4.01e-50	0.516	1.49			ADGRL4	1.67e-74	3.81e-70	0.71	1.59			KCNMA1	1.4e-07	0.0032	0.571	1.56
	PDZD2	1.96e-42	4.47e-38	0.664	1.56			MFGE8	1.02e-14	2.33e-10	0.986	0.373			MYH11	1.96e-54	4.46e-50	1	1.17			CSGALNACT1	4.91e-72	1.12e-67	0.581	1.57			SORBS1	1.53e-07	0.00349	0.964	1.26
	DCN	5.91e-42	1.35e-37	0.72	1.44			MYH11	1.18e-14	2.68e-10	1	0.438			TAGLN	3.79e-54	8.65e-50	1	1.38			S100A10	2.25e-70	5.12e-66	0.903	1.82			NAV2	1.68e-07	0.00383	0.643	1.17
	SEMA5A	5.4e-39	1.23e-34	0.52	1.29			NDUFA4L2	2.11e-14	4.82e-10	0.995	0.505			ACTB	1.53e-50	3.49e-46	0.995	1.18			PTPRB	3.13e-70	7.14e-66	0.71	1.94			ELL2	1.83e-07	0.00416	0.821	2.51
	LAMB1	2.08e-37	4.74e-33	0.556	1.29			ATP5F1B	1.35e-13	3.08e-09	0.917	0.421			MUSTN1	2.43e-50	5.55e-46	0.967	1.54			F8	6.35e-70	1.45e-65	0.903	2.28			TBC1D1	2.66e-07	0.00606	0.929	1.28
	GUCY1A2	6.35e-36	1.45e-31	0.814	1.31			MUSTN1	2.81e-13	6.42e-09	0.972	0.481			RAMP1	3.47e-50	7.92e-46	0.432	1.09			LIMCH1	5.7e-69	1.3e-64	0.742	1.76			SVIL	6.36e-07	0.0145	0.786	1.42
	DENND2A	1.54e-35	3.51e-31	0.531	1.2			OSBP2	3.02e-13	6.88e-09	0.399	0.502			S100A6	4.51e-46	1.03e-41	0.962	1.59			ITGA6	1.19e-67	2.72e-63	0.645	1.74			MTHFD1L	3.2e-06	0.0731	0.393	2.29
	RBMS3	5.25e-34	1.2e-29	0.982	0.899			COX5B	1.12e-12	2.54e-08	0.972	0.389			VIM	6.24e-45	1.42e-40	1	1.07			ADGRF5	6.46e-67	1.47e-62	0.871	2.39			PHACTR1	6.46e-06	0.147	0.321	1.35
	FXYD6	1.14e-33	2.61e-29	0.614	1.05			COX7A1	3.84e-12	8.77e-08	0.927	0.448			SELENOM	3.47e-44	7.9e-40	0.962	1.41			CLIC5	2.64e-64	6.01e-60	0.613	1.67			TCF7L2	7.26e-06	0.166	0.857	1.58
	SPARC	1.83e-31	4.17e-27	0.947	0.84			MAP3K20	6.46e-12	1.47e-07	0.959	0.477			PLN	3.71e-44	8.47e-40	0.981	1.33			ABLIM1	1.37e-63	3.13e-59	0.806	2.45			PAM	7.74e-06	0.177	0.75	1.23
	HIGD1B	8.83e-31	2.01e-26	0.657	1.31			UQCR11	8.86e-12	2.02e-07	0.931	0.381			ACTA2	6.48e-44	1.48e-39	0.995	1.28			VWF	6.43e-62	1.47e-57	0.935	3.05			ZFYVE16	8.15e-06	0.186	0.679	1.43
	NID1	2.35e-30	5.37e-26	0.623	1.11			ASAH1	9.08e-12	2.07e-07	0.839	0.448			LINC01088	1.11e-43	2.53e-39	0.512	1.38			ST6GALNAC3	1.26e-60	2.88e-56	0.774	2.77			PDLIM5	9.15e-06	0.209	0.964	1.26
	PROCR	6.03e-30	1.38e-25	0.393	0.989			MGST3	1.62e-11	3.68e-07	0.972	0.373			MYL6	1.06e-42	2.43e-38	0.995	0.893			ABLIM3	7.88e-60	1.8e-55	0.645	1.91			ARIH1	1.23e-05	0.28	0.893	1.16
	NCKAP5	7.75e-30	1.77e-25	0.6	1.18			COX7B	1.77e-11	4.03e-07	0.959	0.391			PPP1R14A	1.69e-42	3.86e-38	0.967	1.27			PLEKHG1	4.2e-59	9.57e-55	0.71	1.5			NR4A3	1.57e-05	0.357	0.571	1.64
	RAPH1	2.25e-28	5.13e-24	0.676	0.912			MYL6	1.99e-11	4.54e-07	1	0.362			FHL1	2.81e-42	6.42e-38	0.817	1.29			CLDN5	8.84e-58	2.02e-53	0.548	1.66			XIST	2.16e-05	0.492	0.464	1.46
	NRP1	2.19e-27	5e-23	0.897	0.785			CSDC2	3e-11	6.85e-07	0.583	0.397			CLU	1.26e-40	2.86e-36	0.775	1.75			ELMO1	1.08e-55	2.46e-51	0.613	1.92			IQCJ-SCHIP1	3.06e-05	0.698	0.571	1.32
	LHFPL6	4e-27	9.11e-23	0.972	0.799			NRGN	4.51e-11	1.03e-06	0.752	0.458			CSRP1	2.49e-38	5.67e-34	0.915	1.42			MECOM	1.16e-55	2.64e-51	0.806	2.8			SSBP3	3.26e-05	0.743	0.714	1.69
	ARHGAP26	4.71e-27	1.07e-22	0.92	0.93			COX7A2	1.62e-10	3.7e-06	0.963	0.412			ADIRF	1.34e-37	3.05e-33	0.991	0.979			BTNL9	1.4e-48	3.2e-44	0.581	1.67			LARP4	3.61e-05	0.823	0.571	1.47
	SPTBN1	1.32e-26	3.02e-22	0.851	0.845			CRIP2	3.44e-10	7.85e-06	0.968	0.363			KCNMA1	1.62e-37	3.69e-33	0.549	0.924			CD74	8.58e-48	1.96e-43	0.774	1.73			MAGI1	3.64e-05	0.829	0.821	1.14
	INPP4B	3.21e-26	7.33e-22	0.871	0.871			WDR49	5.77e-10	1.31e-05	0.362	0.435			FLNA	3.46e-36	7.89e-32	0.962	1			FLT1	5.65e-47	1.29e-42	0.871	2.89			ATF6	4.29e-05	0.979	0.714	1.23
	APOE	1.21e-25	2.77e-21	0.471	1.17			ITGA8	6.75e-10	1.54e-05	0.89	0.376			SOD3	5.83e-33	1.33e-28	0.939	0.988			CA8	2.28e-46	5.2e-42	0.387	1.71			ZHX2	0.000115	1	0.679	1.16
	CASC15	1.37e-24	3.12e-20	0.522	1.03			ARPC1A	1.07e-09	2.43e-05	0.853	0.347			ID4	7.55e-32	1.72e-27	0.751	1.49			PIK3R3	3.71e-43	8.45e-39	0.839	2.14			DLG2	0.000126	1	0.643	1.39
	RIPOR3	3.7e-24	8.43e-20	0.657	1			CKB	1.28e-09	2.92e-05	0.711	0.458			IGFBP2	1.67e-31	3.81e-27	0.347	1.28			PLXDC2	9.99e-40	2.28e-35	0.742	2.29			GPC6	0.000161	1	0.536	1.68
	RAPGEF5	2.15e-23	4.9e-19	0.761	1.03			DBI	1.41e-09	3.22e-05	0.867	0.4			PDLIM3	2.41e-30	5.5e-26	0.915	0.912			SRGN	1.55e-31	3.52e-27	0.742	1.88			CRISPLD2	0.0002	1	0.786	1.55
	NGF	8.39e-23	1.91e-18	0.522	0.923			TMEM108	1.7e-09	3.88e-05	0.454	0.455			CRYAB	4.03e-29	9.19e-25	0.93	1.06			IFI27	4.27e-28	9.74e-24	0.871	2.79			RANBP2	0.0002	1	0.75	1.43
	CTNNA3	5.28e-22	1.2e-17	0.892	0.865			TESC	2.39e-09	5.44e-05	0.803	0.386			PLEKHO1	5.36e-29	1.22e-24	0.742	0.973			SLC9A3R2	8.22e-26	1.87e-21	0.903	2.34			TACC2	0.000212	1	0.714	1.21
	SEPTIN11	6.5e-21	1.48e-16	0.572	0.842			ARPC2	2.46e-09	5.62e-05	0.927	0.394			COL14A1	4.26e-26	9.71e-22	0.723	1.17			CCDC85A	4.52e-25	1.03e-20	0.613	1.56			MFHAS1	0.000256	1	0.464	1.36
	CERS6	3.49e-20	7.96e-16	0.356	0.873			CBLN1	5.72e-09	0.00013	0.564	0.421			ELN	1.15e-25	2.61e-21	0.601	0.989			HLA-E	2.34e-17	5.33e-13	1	1.78			CDC14B	0.000357	1	0.714	1.7
	DIAPH2	3.91e-20	8.92e-16	0.816	0.879			RERGL	7.28e-09	0.000166	0.839	0.443			PFN1	1.45e-25	3.3e-21	0.934	0.883			LDB2	1.95e-16	4.44e-12	0.774	2.34			SORBS2	0.000473	1	0.786	1.16
	PLD5	4.9e-20	1.12e-15	0.271	0.917			COX17	9.04e-09	0.000206	0.821	0.446			CRIP1	2.16e-25	4.92e-21	0.991	0.884			SEC14L1	2.31e-16	5.27e-12	0.774	1.57			COL4A2	0.000545	1	0.929	1.63
	ARHGAP42	6.43e-20	1.47e-15	0.777	0.824			AC019197.1	1.11e-08	0.000254	0.564	0.445			CKB	5.16e-25	1.18e-20	0.77	0.996			TM4SF1	7.36e-16	1.68e-11	0.903	1.87			ESYT2	0.000607	1	0.857	2.11
	PLCB4	1.78e-19	4.05e-15	0.805	0.802			NTN4	4.2e-08	0.000958	0.83	0.383			AK1	6e-25	1.37e-20	0.826	0.901			GALNT18	1.85e-15	4.22e-11	0.774	1.79			FOXK2	0.000691	1	0.607	1.18
	PEAK1	5.71e-19	1.3e-14	0.634	0.856			COX6B1	4.77e-08	0.00109	0.913	0.356			HSPB1	1.26e-24	2.87e-20	0.948	1.09			TMSB10	4.6e-15	1.05e-10	0.968	2.34			PGAP1	0.00113	1	0.464	1.75
	AGT	1.79e-17	4.09e-13	0.791	1.02			LINC01568	7.71e-08	0.00176	0.656	0.399			SNCG	2.38e-22	5.43e-18	0.662	1.09			PTPRM	1.93e-14	4.39e-10	0.935	2.31			NAMPT	0.00124	1	0.75	1.38
	ASAP1	1.85e-15	4.23e-11	0.637	0.852			RBPMS2	1.66e-07	0.00378	0.761	0.35			TGM2	7.88e-22	1.8e-17	0.263	1.38			ID1	8.35e-14	1.9e-09	0.935	1.6			ADAMTS9	0.00147	1	0.821	1.69
	RASD1	2.91e-15	6.64e-11	0.453	1.01			NET1	1.87e-07	0.00426	0.775	0.595			CAVIN3	1.48e-21	3.37e-17	0.906	0.853			DOCK9	1.76e-13	4e-09	0.839	1.77			PACS1	0.00218	1	0.464	1.18
	IMMP2L	2.94e-14	6.7e-10	0.825	0.823			TPPP3	4.76e-07	0.0109	0.518	0.464			MTHFD1L	3.24e-19	7.39e-15	0.305	1.03			HLA-B	4.47e-13	1.02e-08	0.903	1.81			RGS6	0.00353	1	0.929	1.26
	SLC2A3	2.15e-11	4.9e-07	0.595	1.07			NRARP	5.38e-07	0.0123	0.61	0.462			FTL	1.76e-18	4.02e-14	0.92	0.844			FOXN3	1.09e-12	2.49e-08	0.903	1.61			KLHL29	0.00426	1	0.5	1.23
	SLC12A2	3.36e-11	7.66e-07	0.478	0.818			SLC38A11	9.93e-07	0.0227	0.739	0.384			PLA2G2A	6.21e-18	1.42e-13	0.479	2.35			RAPGEF1	1.38e-12	3.14e-08	0.742	1.97			CCNH	0.00437	1	0.75	1.76
	RORA	3.86e-10	8.79e-06	0.701	0.784			ARHGAP24	1.08e-06	0.0247	0.55	0.375			DES	6.52e-16	1.49e-11	0.531	0.979			ENG	4.75e-11	1.08e-06	0.903	1.5			MRTFA	0.00481	1	0.786	1.28
	GPAT2	5.97e-10	1.36e-05	0.382	0.887			SLC24A3	9.94e-06	0.227	0.353	0.361			OGN	1.01e-15	2.31e-11	0.39	0.96			FABP5	5.61e-11	1.28e-06	0.871	1.77			DNAJC1	0.00496	1	0.571	1.16
	RAD51B	8.22e-10	1.88e-05	0.497	1			HIPK1	1.1e-05	0.25	0.541	0.398			S100A4	1.59e-09	3.62e-05	0.61	0.894			ARL15	4.71e-09	0.000107	0.742	2.21			MSI2	0.00499	1	0.679	1.36
	RIMS1	6.74e-08	0.00154	0.283	0.884			CYCS	3.38e-05	0.771	0.872	0.414			FN1	9.17e-08	0.00209	0.61	1.16			NEDD9	6.34e-09	0.000145	0.71	1.53			CLIC4	0.00542	1	0.821	1.26
	IL1RAPL2	3.76e-06	0.0857	0.549	0.784			ATP1A2	0.000204	1	0.743	0.357			CCN1	1.49e-05	0.339	0.38	0.923			HIF3A	0.000561	1	0.645	1.54			COL4A1	0.00786	1	0.786	1.4

## Sheet: CM
Table S3: Sub-cluster marker genes of CM
	CM0							CM1							CM2							CM3							CM4							CM5
	Gene	Pvalue	Adjusted pvalue	Percentage detected	Average logFC			Gene	Pvalue	Adjusted pvalue	Percentage detected	Average logFC			Gene	Pvalue	Adjusted pvalue	Percentage detected	Average logFC			Gene	Pvalue	Adjusted pvalue	Percentage detected	Average logFC			Gene	Pvalue	Adjusted pvalue	Percentage detected	Average logFC			Gene	Pvalue	Adjusted pvalue	Percentage detected	Average logFC
	NDUFA4L2	9.92e-47	2.26e-42	0.982	0.576			FOS	3.05e-114	6.96e-110	0.896	2.31			DLC1	1.85e-75	4.22e-71	1	0.755			CASQ2	6.24e-152	1.42e-147	0.552	1.53			VWF	0	0	0.937	3.41			TNC	2.63e-158	6e-154	0.343	2.5
	KCNJ8	1.01e-43	2.31e-39	0.841	0.577			FOSB	9.81e-114	2.24e-109	0.754	1.9			PARD3	6.91e-53	1.57e-48	0.929	0.918			SLIT3	3.89e-122	8.86e-118	0.617	1.64			RNASE1	0	0	0.889	2.59			OLFML2B	4.42e-132	1.01e-127	0.435	1.19
	MFGE8	2.03e-42	4.63e-38	0.95	0.484			JUNB	3.94e-104	8.98e-100	0.929	2.02			RBMS3	2.79e-47	6.37e-43	0.984	0.732			CTNNA3	1.29e-108	2.95e-104	0.726	1.84			PTPRB	0	0	0.812	2.24			ID4	8.44e-120	1.92e-115	0.611	2.23
	STEAP4	9.91e-35	2.26e-30	0.86	0.58			JUN	2.48e-100	5.66e-96	0.899	2.09			PRKG1	4.26e-40	9.73e-36	0.995	0.69			DOCK8	3.01e-83	6.87e-79	0.351	1.16			PECAM1	0	0	0.856	2.13			CFH	1.08e-109	2.47e-105	0.537	2.12
	THBS4	6.9e-34	1.57e-29	0.776	0.635			HSPA1A	6.28e-75	1.43e-70	0.881	1.71			CACNA1C	4.35e-36	9.92e-32	0.935	0.772			TAGLN	1.97e-82	4.49e-78	0.908	1.49			BTNL9	0	0	0.79	2.08			KCNT2	9.61e-102	2.19e-97	0.463	1.73
	ABCC9	1.86e-33	4.24e-29	0.972	0.417			EGR1	2.55e-73	5.82e-69	0.519	1.51			PDZD2	1.07e-35	2.45e-31	0.921	0.967			ZFHX3	4.34e-77	9.9e-73	0.951	1.35			CYYR1	0	0	0.819	2.07			TMEM176B	6.76e-97	1.54e-92	0.463	1.22
	CST3	1.51e-30	3.44e-26	0.958	0.43			PPP1R15A	8.2e-68	1.87e-63	0.722	1.18			PDE1C	1.08e-35	2.47e-31	0.897	0.886			CARMIL1	1.5e-69	3.42e-65	0.717	1.54			ADGRL4	0	0	0.793	2.07			CLSTN2	1.33e-82	3.04e-78	0.583	2.15
	HIGD1B	7.77e-29	1.77e-24	0.875	0.392			ATF3	4.2e-63	9.57e-59	0.676	1.3			AUTS2	9.03e-34	2.06e-29	0.837	0.939			RGS6	2.5e-65	5.7e-61	0.505	1.77			CLIC5	0	0	0.745	2.02			LGR4	4.5e-66	1.03e-61	0.509	1.42
	SPARC	1.63e-28	3.71e-24	0.973	0.359			HSPA1B	5.12e-63	1.17e-58	0.77	1.39			ZBTB16	3.99e-30	9.1e-26	0.856	0.879			LAMA3	1.28e-61	2.91e-57	0.611	1.3			ITM2A	0	0	0.845	1.75			SLIT3	2.27e-65	5.17e-61	0.778	1.92
	GJA4	7.84e-28	1.79e-23	0.867	0.462			SLC2A3	5.2e-59	1.19e-54	0.922	1.37			PTPRG	7.04e-30	1.61e-25	0.935	0.745			AFF3	1.96e-45	4.47e-41	0.261	1.03			ITGA6	2.02e-306	4.6e-302	0.76	2.22			S100A6	8.09e-59	1.84e-54	0.935	2.24
	AGT	6.19e-27	1.41e-22	0.958	0.403			ZFP36	7.82e-59	1.78e-54	0.81	1.44			ADGRB3	1.14e-28	2.61e-24	0.87	0.897			AKAP6	3.84e-44	8.75e-40	0.293	0.832			ANO2	4.5e-306	1.03e-301	0.734	2.36			NTRK2	4.13e-58	9.41e-54	0.407	1.08
	CPE	3.96e-26	9.03e-22	0.95	0.346			NR4A1	5.53e-55	1.26e-50	0.671	1.33			RASAL2	2.37e-28	5.4e-24	0.878	0.732			L3MBTL4	8.79e-44	2e-39	0.304	0.78			CCDC85A	1.45e-301	3.31e-297	0.727	2.39			ADH1B	1.29e-53	2.93e-49	0.444	1.54
	ARHGDIB	8.71e-26	1.99e-21	0.755	0.469			JUND	1.74e-44	3.98e-40	0.846	1.41			EGFLAM	3.55e-26	8.1e-22	0.905	0.7			DCN	3.41e-42	7.78e-38	0.804	1.02			F8	2.46e-296	5.6e-292	0.893	2.64			S100A4	3.11e-50	7.1e-46	0.426	1.49
	CD63	1.82e-25	4.14e-21	0.947	0.392			IER2	2.01e-43	4.58e-39	0.557	1.03			STK39	1.05e-24	2.39e-20	0.774	0.836			ANKRD29	3.72e-42	8.49e-38	0.481	0.821			ABLIM1	1.81e-292	4.13e-288	0.793	2.85			SDC2	3.18e-50	7.25e-46	0.565	1.04
	LGALS1	3.51e-25	8.01e-21	0.957	0.427			CEBPD	3.33e-42	7.6e-38	0.937	1.11			ZFAND3	1.7e-24	3.87e-20	0.84	0.714			GRIP2	7.84e-42	1.79e-37	0.304	0.67			ST6GALNAC3	6.94e-291	1.58e-286	0.771	3.37			NCKAP5	5.52e-46	1.26e-41	0.537	1.75
	H3F3B	1.23e-21	2.81e-17	0.96	0.338			RHOB	6.89e-38	1.57e-33	0.881	0.962			SOX5	3.07e-23	6.99e-19	0.864	0.791			PIP5K1B	1.07e-38	2.45e-34	0.495	0.95			FCN3	1.22e-286	2.78e-282	0.646	2.39			ANK3	1.61e-44	3.67e-40	0.426	1.39
	FABP4	1.49e-21	3.39e-17	0.96	0.361			HSP90AA1	3e-37	6.84e-33	0.972	1.01			ARHGAP10	2.39e-20	5.45e-16	0.867	0.812			NCKAP5	7.03e-37	1.6e-32	0.315	0.801			CD74	3.87e-286	8.83e-282	0.871	2.16			TEX41	1.78e-44	4.06e-40	0.352	1.31
	FAM162B	8.71e-21	1.99e-16	0.739	0.421			ADAMTS1	1.58e-34	3.61e-30	0.83	0.878			PAG1	3.5e-20	7.99e-16	0.766	0.814			IL1RAPL2	1.84e-35	4.19e-31	0.454	1.22			CLDN5	4.4e-278	1e-273	0.742	1.9			SLN	5.36e-39	1.22e-34	0.25	1.55
	CD36	1.68e-20	3.83e-16	0.987	0.327			ADAMTS4	7.83e-34	1.79e-29	0.747	0.912			VPS13D	5.09e-20	1.16e-15	0.788	0.752			SCGN	5.12e-34	1.17e-29	0.269	0.834			ELMO1	1.3e-276	2.96e-272	0.749	2.18			TAGLN	9.49e-37	2.16e-32	0.954	2.16
	PRXL2A	8.96e-20	2.04e-15	0.753	0.368			NFKBIZ	1.68e-32	3.83e-28	0.387	0.8			ZFPM2	9.04e-19	2.06e-14	0.747	0.718			NDUFA4	9.92e-34	2.26e-29	0.571	0.947			GALNT18	3.27e-276	7.47e-272	0.775	2.17			GLIS3	4.53e-35	1.03e-30	0.519	1.1
	COX4I2	2.41e-18	5.49e-14	0.818	0.365			BTG2	1.46e-31	3.32e-27	0.471	0.895			SH3RF1	1.12e-18	2.55e-14	0.796	0.739			MCAM	5.89e-33	1.34e-28	0.821	0.798			PLCB1	6.22e-275	1.42e-270	0.79	2.69			MYO10	5.95e-34	1.36e-29	0.435	1.09
	CYGB	2.53e-18	5.78e-14	0.712	0.415			MYC	3.03e-30	6.91e-26	0.552	0.924			ARHGAP26	1.36e-18	3.11e-14	0.845	0.705			CACNB2	5.66e-32	1.29e-27	0.815	0.818			RASGRF2	2.74e-263	6.24e-259	0.708	2.08			C1S	2.82e-33	6.43e-29	0.769	1.35
	ATP5F1B	4.3e-18	9.81e-14	0.747	0.39			CRISPLD2	1.21e-27	2.75e-23	0.82	0.899			RNF152	1.43e-18	3.26e-14	0.769	0.784			CACNA1C	3.78e-31	8.62e-27	0.973	0.635			ABLIM3	1.28e-249	2.93e-245	0.72	2.19			SLC7A2	4.34e-33	9.89e-29	0.556	1.5
	ASAH1	6.31e-18	1.44e-13	0.723	0.4			DNAJB1	6.53e-26	1.49e-21	0.42	0.89			ADAMTSL3	2.69e-17	6.12e-13	0.766	0.716			PTP4A3	4e-29	9.11e-25	0.481	1.03			MECOM	8.28e-248	1.89e-243	0.819	3.27			INMT	1.49e-32	3.4e-28	0.407	1.04
	APOD	4.16e-17	9.49e-13	0.621	0.595			SOCS3	2.1e-25	4.78e-21	0.42	1.03			ANKS1A	5.04e-17	1.15e-12	0.723	0.793			BGN	2.14e-28	4.89e-24	0.837	0.618			LIMCH1	3.59e-247	8.19e-243	0.731	2.17			APOE	2.48e-27	5.65e-23	0.315	1.75
	TFPI	4.22e-17	9.63e-13	0.917	0.362			IFRD1	2.23e-24	5.09e-20	0.509	0.818			ADAMTS9-AS2	1.55e-16	3.54e-12	0.788	0.778			ECRG4	8.43e-27	1.92e-22	0.359	0.613			PIK3R3	8.93e-247	2.04e-242	0.797	2.7			TGFBI	1.81e-24	4.14e-20	0.769	1.37
	ACTB	6.38e-17	1.46e-12	0.988	0.358			RND3	1.95e-23	4.45e-19	0.489	0.744			NFASC	1.69e-16	3.85e-12	0.734	0.722			CCDC3	4.84e-26	1.1e-21	0.345	0.658			CA8	1.88e-245	4.29e-241	0.561	1.78			PARM1	2.09e-24	4.77e-20	0.593	1.01
	MGST3	7.32e-16	1.67e-11	0.837	0.348			GADD45B	1.07e-22	2.44e-18	0.592	0.971			RORA	1.86e-16	4.24e-12	0.742	0.909			PALLD	1.04e-25	2.38e-21	0.492	0.584			NEDD9	2.08e-226	4.74e-222	0.804	2.35			COL14A1	2.26e-24	5.16e-20	0.583	1.08
	TXNIP	9.6e-16	2.19e-11	0.932	0.36			KCNE4	1.9e-22	4.33e-18	0.737	0.764			TTN	5.57e-15	1.27e-10	0.543	0.946			GPRC5C	1.1e-23	2.52e-19	0.364	0.608			ID1	1.57e-220	3.58e-216	0.908	2.51			BCL2	3.26e-23	7.43e-19	0.426	1
	ACTG1	5.27e-15	1.2e-10	0.923	0.33			HSPB1	1.07e-21	2.44e-17	0.815	0.786			PDE3A	1.27e-13	2.89e-09	0.821	0.715			LDB3	2.56e-23	5.83e-19	0.696	0.584			RGCC	1.39e-214	3.18e-210	0.749	1.96			IGFBP5	4.2e-22	9.58e-18	0.88	1.88
	CD81	1.57e-14	3.58e-10	0.757	0.341			PDLIM3	3.36e-21	7.66e-17	0.478	0.851			TMTC1	1.51e-12	3.45e-08	0.78	0.687			DSTN	4.9e-23	1.12e-18	0.802	0.698			LINC00639	7.86e-214	1.79e-209	0.487	1.78			CD44	1.02e-21	2.32e-17	0.787	1.02
	ITM2C	9.36e-14	2.14e-09	0.491	0.376			SERPINE1	2.35e-20	5.35e-16	0.357	1.12			PSD3	3.58e-12	8.16e-08	0.658	0.711			MYOCD	3.98e-22	9.07e-18	0.361	0.658			ENG	9.49e-210	2.16e-205	0.904	2.4			NAALADL2	1.04e-21	2.37e-17	0.546	1.01
	AL138828.1	1.19e-13	2.71e-09	0.532	0.37			NR4A3	3.72e-20	8.48e-16	0.263	0.842			TTC28	5.72e-12	1.3e-07	0.712	0.706			SCN3A	4.19e-22	9.56e-18	0.617	0.764			WARS	1.25e-204	2.84e-200	0.804	1.92			CHSY3	2.57e-20	5.87e-16	0.389	1.31
	ATP5MC3	4.26e-13	9.71e-09	0.706	0.34			CRY1	5.06e-20	1.15e-15	0.438	0.665			CERS6	7.28e-12	1.66e-07	0.717	0.695			PLCE1	5.08e-22	1.16e-17	0.812	0.69			PLEKHG1	1.69e-195	3.85e-191	0.727	1.79			C1R	3.52e-20	8.03e-16	0.861	1.17
	PSMB1	5.96e-13	1.36e-08	0.687	0.328			C11orf96	8.31e-19	1.89e-14	0.848	0.679			KALRN	1.86e-11	4.25e-07	0.701	0.733			ACTN1	1.39e-21	3.18e-17	0.565	0.651			EMCN	1.47e-188	3.34e-184	0.852	1.92			PDLIM3	5.55e-19	1.27e-14	0.639	1.36
	FBLN1	7.33e-13	1.67e-08	0.462	0.388			TIPARP	5.97e-17	1.36e-12	0.365	0.74			MAML2	3.52e-11	8.03e-07	0.815	0.688			DKK3	3.8e-21	8.66e-17	0.562	0.58			SLC9A3R2	5.35e-187	1.22e-182	0.963	2.61			PALLD	2.07e-17	4.73e-13	0.602	1.06
	COX6B1	4.58e-12	1.04e-07	0.696	0.33			DNAJA1	7.91e-17	1.8e-12	0.62	0.66			KANK1	3.6e-11	8.21e-07	0.56	0.804			NIBAN1	1.06e-20	2.42e-16	0.72	0.646			AFDN	1.96e-176	4.48e-172	0.827	2.02			FHL1	1.49e-16	3.4e-12	0.694	1.11
	AGAP2	9.72e-12	2.22e-07	0.506	0.331			CEBPB	2.2e-15	5.03e-11	0.686	0.766			RAD51B	4.92e-11	1.12e-06	0.693	0.763			TBX2	2.72e-20	6.2e-16	0.774	0.573			IFI27	7.11e-176	1.62e-171	0.967	2.88			C7	2.7e-16	6.15e-12	0.398	1.25
	GGT5	1.49e-11	3.4e-07	0.686	0.336			ELL2	4.69e-15	1.07e-10	0.499	0.891			ADAMTS12	8.1e-11	1.85e-06	0.647	0.713			TPM2	5.55e-20	1.27e-15	0.867	0.584			S100A10	1.5e-171	3.43e-167	0.852	1.77			DEPP1	1.58e-15	3.61e-11	0.398	1.53
	TPI1	1.86e-11	4.24e-07	0.757	0.365			APOLD1	2.79e-14	6.37e-10	0.754	0.699			LARGE1	1.68e-08	0.000384	0.565	0.746			RCAN2	1.96e-19	4.46e-15	0.785	0.663			SRGN	1.35e-163	3.07e-159	0.819	2.14			LMCD1	2.04e-15	4.66e-11	0.463	1.04
	LPL	4.4e-11	1e-06	0.668	0.332			ATP1B3	5.62e-14	1.28e-09	0.79	0.701			NLGN1	1.09e-07	0.0025	0.435	0.996			SLCO3A1	3.53e-19	8.05e-15	0.677	0.579			DOCK4	1.18e-152	2.7e-148	0.712	1.84			ADGRL3	1.39e-14	3.17e-10	0.824	1.24
	FAM162A	7.14e-11	1.63e-06	0.494	0.353			HES1	1.52e-13	3.46e-09	0.562	0.696			RCAN2	1.6e-06	0.0365	0.617	0.703			SLC38A11	1.23e-18	2.8e-14	0.38	0.799			KIAA1217	1.75e-147	3.98e-143	0.815	2.7			MGP	1.95e-14	4.44e-10	0.87	1.16
	SNCG	6.71e-10	1.53e-05	0.458	0.447			ZNF331	4.02e-12	9.16e-08	0.324	0.882			CNTN4	2.2e-06	0.0502	0.478	0.743			NGF	2.16e-17	4.92e-13	0.755	0.616			SEC14L1	3.2e-147	7.3e-143	0.845	2.21			MT1A	5.96e-12	1.36e-07	0.556	1.75
	IGFBP2	7.27e-10	1.66e-05	0.547	0.43			RGS16	6.29e-12	1.43e-07	0.375	0.834			WWOX	5.31e-06	0.121	0.568	0.81			ATP10A	3.46e-15	7.89e-11	0.486	0.585			RAPGEF1	3.2e-133	7.3e-129	0.819	2.29			OSMR	2.86e-11	6.52e-07	0.75	1.06
	ESD	1.73e-09	3.94e-05	0.541	0.361			DNAJC27	1.25e-11	2.86e-07	0.296	0.945			KCNQ3	7.12e-06	0.162	0.255	0.737			RASD1	1.98e-14	4.51e-10	0.408	0.677			TM4SF1	3e-131	6.84e-127	0.863	2.08			LINC01091	4.27e-11	9.74e-07	0.435	1.2
	CAMK2N1	1.83e-09	4.17e-05	0.605	0.347			APOD	9.06e-11	2.07e-06	0.673	0.793			DAB1	9.74e-06	0.222	0.432	0.764			MT1E	4.76e-14	1.08e-09	0.601	0.912			TMSB10	1.92e-120	4.38e-116	0.982	2.51			SOCS3	1.66e-09	3.78e-05	0.444	1.08
	ENPP1	7.13e-09	0.000163	0.483	0.329			GEM	1.53e-10	3.49e-06	0.38	0.802			NHS	1.65e-05	0.376	0.47	0.685			MT2A	4.16e-12	9.48e-08	0.951	0.663			HLA-E	4.04e-115	9.22e-111	0.948	1.84			MT1X	1.17e-08	0.000266	0.481	1.44
	C20orf27	1.02e-07	0.00233	0.501	0.328			CCN1	2.48e-10	5.65e-06	0.324	0.723			NHSL1	0.000158	1	0.299	0.742			MAGI2	3.91e-10	8.92e-06	0.386	0.682			LDB2	4.73e-112	1.08e-107	0.878	2.62			NAMPT	2.22e-08	0.000507	0.583	1.13
	CYC1	1.35e-07	0.00307	0.486	0.332			AVPR1A	2.9e-10	6.62e-06	0.456	0.681			IL1RAPL1	0.000762	1	0.448	0.701			C11orf96	2.09e-09	4.76e-05	0.812	0.681			DUSP1	6.78e-112	1.55e-107	0.86	1.85			CCL2	2.39e-08	0.000545	0.435	1.09
	ACE2	8.81e-07	0.0201	0.399	0.333			TCIM	1.01e-09	2.3e-05	0.572	0.722			PDE10A	0.00124	1	0.535	0.989			MT1M	3.92e-09	8.93e-05	0.438	1.08			PTPRM	6.04e-100	1.38e-95	0.9	2.27			MT1M	4.6e-07	0.0105	0.528	1.46

## Sheet: MP
Table S3: Sub-cluster marker genes of MP
	MP0							MP1							MP2							MP3							MP4							MP5
	Gene	Pvalue	Adjusted pvalue	Percentage detected	Average logFC			Gene	Pvalue	Adjusted pvalue	Percentage detected	Average logFC			Gene	Pvalue	Adjusted pvalue	Percentage detected	Average logFC			Gene	Pvalue	Adjusted pvalue	Percentage detected	Average logFC			Gene	Pvalue	Adjusted pvalue	Percentage detected	Average logFC			Gene	Pvalue	Adjusted pvalue	Percentage detected	Average logFC
	HLA-DRA	3.4e-47	7.76e-43	0.973	1.9			S100A12	2.7e-47	6.16e-43	0.626	4.29			SELENOP	7.64e-47	1.74e-42	0.882	2.18			RPL41	2.6e-13	5.92e-09	0.974	0.787			ITGAL	4.78e-32	1.09e-27	0.83	1.5			CADPS2	1.49e-71	3.41e-67	0.957	2.28
	HLA-DPB1	7.68e-45	1.75e-40	0.963	2.03			S100A8	3.9e-46	8.89e-42	0.862	3.86			COLEC12	6.52e-40	1.49e-35	0.727	2.26			MIF	1.52e-10	3.46e-06	0.782	1.28			AC020651.2	1.42e-31	3.23e-27	0.377	1.2			ANO2	1.01e-68	2.3e-64	0.87	2.66
	HLA-DQA1	4.64e-43	1.06e-38	0.872	2.06			GLT1D1	2.61e-38	5.94e-34	0.553	2.73			SLCO2B1	6.08e-39	1.39e-34	0.864	1.78			RPS17	2.55e-10	5.82e-06	0.859	1.13			CCDC26	9.87e-30	2.25e-25	0.509	1.94			EMCN	4.14e-68	9.43e-64	0.913	2.25
	HLA-DPA1	1.1e-41	2.51e-37	0.968	2.02			CXCR2	1.24e-37	2.82e-33	0.35	2.61			F13A1	4.51e-38	1.03e-33	0.855	2.87			RPLP2	3.03e-10	6.91e-06	0.936	0.783			TCF7L2	6.22e-29	1.42e-24	0.83	2.79			GALNT18	1.17e-60	2.67e-56	0.826	2.72
	HLA-DQB1	3.56e-41	8.11e-37	0.909	1.8			NAMPT	3.09e-37	7.05e-33	0.984	2.59			LYVE1	1.01e-35	2.3e-31	0.727	2.29			RPL13A	4.2e-10	9.57e-06	0.949	0.809			GCH1	2.55e-28	5.82e-24	0.755	1.42			PTPRB	1.59e-57	3.62e-53	0.913	2.8
	CD74	7.33e-37	1.67e-32	0.973	1.38			PROK2	2.22e-36	5.07e-32	0.374	3.05			PLTP	1.04e-35	2.36e-31	0.764	2.22			RPL21	6.18e-10	1.41e-05	0.962	0.781			ABI3	3.59e-24	8.18e-20	0.736	1.37			HMCN1	5.82e-56	1.33e-51	0.652	2.09
	HLA-DMA	9.37e-36	2.14e-31	0.893	1.31			FCGR3B	2.03e-35	4.63e-31	0.366	2.89			MRC1	4.1e-35	9.36e-31	0.873	2.54			RPS8	3.24e-09	7.38e-05	0.949	0.781			CDKN1C	1.65e-22	3.77e-18	0.585	1.57			BTNL9	6.27e-53	1.43e-48	0.87	2.74
	HLA-DRB1	1.9e-35	4.33e-31	0.941	1.76			AQP9	5.16e-35	1.18e-30	0.74	2.84			MAMDC2	2.98e-34	6.79e-30	0.636	2.26			ATP5F1E	4.29e-09	9.79e-05	0.872	0.891			PLAC8	7.73e-22	1.76e-17	0.623	1.22			ITGA1	7.16e-52	1.63e-47	0.87	2.33
	RGS1	1.16e-32	2.64e-28	0.733	1.83			S100A9	4.29e-31	9.78e-27	0.862	3.42			RBPJ	2.06e-33	4.7e-29	0.964	2.52			RPL31	4.73e-09	0.000108	0.859	0.982			CD48	3.02e-21	6.88e-17	0.887	1.51			LDB2	3.44e-51	7.84e-47	0.87	3.54
	HLA-DRB5	4.5e-29	1.03e-24	0.872	1.46			MCTP2	2.53e-30	5.77e-26	0.52	3.27			MERTK	3.1e-32	7.07e-28	0.836	1.79			PFN1	7.25e-09	0.000165	0.859	0.964			APOBEC3A	1.19e-20	2.72e-16	0.491	1.38			PREX2	8.32e-51	1.9e-46	0.739	2.12
	GPR183	1.9e-27	4.32e-23	0.775	1.29			SLC25A37	7.14e-29	1.63e-24	0.732	3.15			RNASE1	6.89e-32	1.57e-27	0.845	2.49			CCL2	1.63e-08	0.000371	0.346	2.13			HES1	5.92e-20	1.35e-15	0.415	1.26			CCDC85A	1e-50	2.29e-46	0.783	2.99
	RPS3A	8.49e-27	1.94e-22	0.979	0.891			CMTM2	1.43e-28	3.27e-24	0.268	2.1			MAF	3.76e-30	8.58e-26	0.782	1.67			RPS10	9.03e-08	0.00206	0.833	0.816			LST1	6.86e-20	1.56e-15	0.943	2.03			ADGRF5	9.48e-50	2.16e-45	0.913	2.75
	RPS4X	3.13e-26	7.14e-22	0.995	0.927			KCNJ15	2.49e-28	5.68e-24	0.382	2.54			C1QA	1.34e-29	3.06e-25	0.9	1.81			NDUFA4	1.01e-07	0.00229	0.744	0.798			NAAA	3.97e-19	9.06e-15	0.83	1.45			KIAA1217	1.38e-49	3.15e-45	0.826	2.82
	HLA-DMB	8.23e-25	1.88e-20	0.781	0.804			IL1R2	3.01e-26	6.86e-22	0.602	2.99			MPPED2	1.99e-29	4.54e-25	0.5	1.36			MT1F	1.02e-07	0.00233	0.308	0.855			SMIM25	5.37e-19	1.22e-14	0.755	1.3			ADAMTS9	1.57e-48	3.58e-44	0.609	2.37
	RPL7A	5.47e-24	1.25e-19	0.979	0.826			CSF3R	1.16e-25	2.63e-21	0.699	2.91			CD163	2.09e-29	4.76e-25	0.955	1.63			SERF2	1.23e-07	0.0028	0.897	0.825			WARS	8.8e-19	2.01e-14	0.811	1.59			NFIB	6.36e-48	1.45e-43	0.913	2.83
	RPS23	8.4e-24	1.92e-19	0.989	0.832			MGAM	2.02e-23	4.6e-19	0.341	2.14			SCN9A	4.12e-29	9.4e-25	0.545	1.51			CD52	2.91e-07	0.00664	0.628	1.1			BCL2A1	3.22e-18	7.34e-14	0.925	1.34			MECOM	4e-45	9.13e-41	0.957	3.49
	RPL10	5.04e-23	1.15e-18	0.989	0.826			MXD1	8.44e-23	1.92e-18	0.797	2.33			AP2A2	1.03e-28	2.34e-24	0.809	1.48			GAPDH	3.19e-07	0.00728	0.833	0.939			PAG1	4.55e-18	1.04e-13	0.906	1.74			FBXL7	4.31e-45	9.82e-41	0.739	2.47
	SGK1	5.6e-23	1.28e-18	0.69	1.19			RIPOR2	2.58e-22	5.89e-18	0.659	2.4			C1QC	3.44e-28	7.86e-24	0.882	1.61			AC105402.3	3.25e-07	0.00742	0.487	0.788			COTL1	1.93e-17	4.39e-13	1	1.41			ABLIM1	6.51e-44	1.48e-39	0.87	2.62
	RPL5	7.37e-23	1.68e-18	0.968	0.865			RNF24	3.04e-22	6.94e-18	0.561	2.58			STAB1	5.7e-28	1.3e-23	0.782	1.76			MT1X	3.46e-07	0.00789	0.474	1.94			FCN1	7.4e-17	1.69e-12	0.792	1.5			CLIC5	1.25e-43	2.84e-39	0.739	2.35
	RPL30	2.87e-22	6.55e-18	0.979	0.903			FNDC3B	3.96e-22	9.02e-18	0.821	2			FRMD4B	6e-28	1.37e-23	0.909	1.57			CD63	4.83e-07	0.011	0.808	1.17			FCGR3A	8.01e-17	1.83e-12	0.849	1.8			CYYR1	1.43e-43	3.26e-39	0.652	2.09
	RPL3	4.13e-22	9.41e-18	0.984	0.794			ARHGAP26	8.88e-21	2.03e-16	0.935	1.86			SLC9A9	6.63e-27	1.51e-22	0.873	1.64			COX6A1	6.15e-07	0.014	0.718	0.901			RAP1GAP2	1.3e-16	2.97e-12	0.698	1.5			F8	2.35e-43	5.35e-39	0.87	2.97
	RPL14	5.6e-22	1.28e-17	0.989	0.805			ACSL1	1.41e-20	3.21e-16	0.87	1.97			STARD13	7.09e-27	1.62e-22	0.818	1.92			TPI1	7.49e-07	0.0171	0.705	1.01			CTSS	8.73e-16	1.99e-11	0.925	1.31			DOCK9	1.94e-40	4.43e-36	0.87	2.57
	RPL26	2.5e-21	5.71e-17	0.989	0.829			DYSF	2.57e-20	5.87e-16	0.48	2.39			PMP22	1.48e-26	3.38e-22	0.545	1.63			UBE2L3	8.95e-07	0.0204	0.641	0.892			LYST	2.12e-15	4.84e-11	0.887	1.41			RASGRF2	3.48e-40	7.94e-36	0.696	2.11
	CD83	5.42e-21	1.23e-16	0.909	0.937			GCA	2.39e-18	5.46e-14	0.74	2.41			RGL1	6.97e-26	1.59e-21	0.791	1.81			SNRPD2	1.49e-06	0.034	0.628	0.83			LYN	3.56e-15	8.12e-11	0.943	1.23			ABLIM3	4.04e-39	9.22e-35	0.783	2.28
	EEF1B2	7.37e-21	1.68e-16	0.941	0.864			MNDA	2.47e-18	5.64e-14	0.797	2.09			ME1	9.63e-26	2.2e-21	0.527	1.5			IFI30	2.32e-06	0.0529	0.705	1.37			NFKBIZ	1.41e-14	3.23e-10	0.906	1.37			PIK3R3	3.16e-37	7.2e-33	0.783	3.12
	CLEC10A	1.1e-20	2.52e-16	0.561	1.02			VNN2	7.64e-18	1.74e-13	0.398	2.58			PDGFC	1.2e-25	2.74e-21	0.736	2.17			ATP5MF	2.76e-06	0.0629	0.692	0.806			UBASH3B	2.9e-14	6.61e-10	0.698	1.54			VWF	5.02e-37	1.14e-32	0.957	3.35
	RPS18	1.28e-20	2.92e-16	0.979	0.816			SELL	1.39e-16	3.17e-12	0.447	1.98			FMN1	1.52e-25	3.46e-21	0.855	1.7			LGALS1	2.84e-06	0.0648	0.769	1.25			IFITM3	3.89e-14	8.88e-10	0.925	1.55			TM4SF1	5.16e-36	1.18e-31	0.826	2.09
	FCGR2B	9.89e-20	2.25e-15	0.588	1.05			BASP1	3.89e-16	8.86e-12	0.691	2.51			LGMN	3.5e-25	7.98e-21	0.809	1.52			ATP5MD	3.21e-06	0.0731	0.731	0.813			NEDD9	4.23e-14	9.65e-10	0.868	1.26			ID1	1.24e-35	2.83e-31	0.913	2.36
	TPT1	3.62e-19	8.25e-15	0.995	0.821			CPD	7.37e-16	1.68e-11	0.537	2.44			DAB2	1e-24	2.29e-20	0.782	1.59			PKM	4.24e-06	0.0966	0.731	0.844			ITGA4	4.42e-14	1.01e-09	0.811	1.18			PTPRG	8.7e-35	1.98e-30	0.87	3.69
	ALCAM	9.13e-19	2.08e-14	0.759	0.818			STXBP2	3.72e-15	8.49e-11	0.667	2.6			NAV2	3.66e-24	8.35e-20	0.418	1.97			SEC61G	5.92e-06	0.135	0.667	0.834			FAM49A	4.73e-14	1.08e-09	0.849	1.35			TIMP3	1.28e-32	2.92e-28	0.957	2.58
	RPS2	1.41e-18	3.2e-14	0.984	0.787			SORL1	4.21e-15	9.61e-11	0.569	2.69			C1QB	6.3e-24	1.44e-19	0.818	1.59			POLR2L	7.65e-06	0.175	0.654	0.916			LILRB2	8.2e-14	1.87e-09	0.736	1.32			CAV1	4.96e-32	1.13e-27	0.826	2.76
	HERPUD1	8.61e-18	1.96e-13	0.85	0.979			XPO6	6.27e-15	1.43e-10	0.642	2.55			FRMD4A	1.27e-23	2.89e-19	0.755	1.51			CTSD	8.05e-06	0.184	0.718	1.58			PILRA	8.32e-14	1.9e-09	0.792	1.36			SLC9A3R2	8.44e-31	1.92e-26	0.957	2.64
	CD9	8.68e-18	1.98e-13	0.642	1.04			AGTPBP1	3.8e-14	8.67e-10	0.691	2.08			DTNA	5.11e-22	1.17e-17	0.718	1.53			SSR4	1.01e-05	0.23	0.679	0.902			STX11	8.56e-14	1.95e-09	0.755	1.15			CDH13	1.39e-30	3.17e-26	0.652	2.23
	VIM	2.85e-17	6.49e-13	0.925	0.998			PCNX1	4.53e-14	1.03e-09	0.699	1.99			FOLR2	7.29e-22	1.66e-17	0.682	1.39			TIMP1	1.14e-05	0.26	0.705	1.35			RNF144B	4.57e-13	1.04e-08	0.868	1.67			TMTC1	6.22e-30	1.42e-25	0.913	2.92
	HLA-DQA2	5.54e-17	1.26e-12	0.513	1.19			LITAF	4.99e-14	1.14e-09	0.764	1.98			ARHGAP6	1.35e-20	3.09e-16	0.709	1.37			RBX1	1.39e-05	0.316	0.667	0.859			TBC1D8	3.35e-12	7.64e-08	0.717	1.65			IFI27	2.74e-29	6.24e-25	0.913	2.65
	JUNB	6.84e-17	1.56e-12	0.904	0.895			PLXNC1	8.86e-14	2.02e-09	0.593	2.47			BNC2	1.56e-20	3.56e-16	0.436	1.37			FABP5	1.73e-05	0.394	0.679	1.56			SERPINA1	5.49e-12	1.25e-07	0.868	1.15			SPARCL1	2.85e-29	6.5e-25	0.957	3.17
	SLC41A2	9.24e-17	2.11e-12	0.364	0.91			IFITM2	2.87e-12	6.55e-08	0.805	2.37			MS4A4A	6.1e-20	1.39e-15	0.827	1.29			ANXA2	1.85e-05	0.421	0.744	0.788			UTRN	8.93e-12	2.04e-07	0.811	1.79			SPTBN1	1.7e-28	3.87e-24	0.87	2.53
	CEBPD	2.74e-16	6.24e-12	0.882	0.977			FBXL5	2.9e-12	6.61e-08	0.667	1.87			ITSN1	1.24e-19	2.83e-15	0.791	1.32			CTSL	2.64e-05	0.602	0.564	1.49			SCLT1	2.26e-11	5.16e-07	0.755	1.2			ITGA6	8.69e-27	1.98e-22	0.826	2.39
	CST3	4.06e-16	9.26e-12	0.914	0.965			LUCAT1	3.18e-12	7.26e-08	0.407	1.92			MAN1A1	6.47e-19	1.47e-14	0.873	1.74			CALM3	3.57e-05	0.813	0.603	0.804			SLC25A25	3.98e-11	9.08e-07	0.642	1.12			SYNE2	1.76e-26	4.02e-22	0.783	2.29
	RGCC	7.38e-15	1.68e-10	0.631	1			NIBAN1	6.79e-11	1.55e-06	0.561	2.72			SPATS2L	3.62e-17	8.25e-13	0.582	1.26			ENO1	5.56e-05	1	0.705	0.891			FYN	6.57e-11	1.5e-06	0.717	1.25			EPAS1	8.13e-26	1.85e-21	1	2.22
	JUN	4.69e-11	1.07e-06	0.834	0.791			ATP11B	7.06e-11	1.61e-06	0.626	2.11			CPM	3.96e-17	9.03e-13	0.818	1.5			SKP1	5.56e-05	1	0.679	0.812			MTSS1	8.01e-11	1.83e-06	0.83	1.38			PLEKHG1	2.44e-21	5.57e-17	0.87	2.21
	BCAS2	1.21e-10	2.75e-06	0.578	0.862			IL1R1	1.9e-10	4.34e-06	0.382	2.63			FCHSD2	7.21e-17	1.64e-12	0.882	1.34			LDHA	7.01e-05	1	0.679	0.956			AIF1	1.35e-10	3.08e-06	0.943	1.17			FLT1	3.99e-20	9.1e-16	0.913	2.99
	NLRP3	5.7e-10	1.3e-05	0.545	0.875			TECPR2	3.4e-10	7.76e-06	0.358	1.84			SLC1A3	1.69e-16	3.86e-12	0.736	1.45			TYROBP	0.000125	1	0.718	0.888			CGAS	9.9e-10	2.26e-05	0.491	1.12			PTPRM	2.33e-16	5.3e-12	0.913	3.45
	AREG	1.93e-09	4.41e-05	0.396	1.25			PYGL	6.46e-10	1.47e-05	0.512	1.88			ZFHX3	4.59e-16	1.05e-11	0.745	1.29			NPC2	0.000296	1	0.744	0.811			KCNAB2	1.14e-09	2.61e-05	0.679	1.18			CD59	7.98e-15	1.82e-10	0.957	2.14
	NHSL1	8.2e-09	0.000187	0.535	0.827			LIMK2	1.26e-09	2.87e-05	0.447	1.82			PDE4D	5.29e-15	1.21e-10	0.691	2.02			CSTB	0.000421	1	0.679	1.15			FMNL2	1.42e-09	3.24e-05	0.774	1.57			RBMS3	1.42e-13	3.23e-09	0.783	2.07
	FN1	1.1e-07	0.0025	0.305	2.01			ASPH	2.16e-09	4.92e-05	0.577	1.97			EMP1	3.92e-14	8.94e-10	0.582	1.42			FTL	0.001	1	0.923	1.25			TSPAN14	1.8e-09	4.11e-05	0.679	1.17			SYNE1	6.72e-13	1.53e-08	0.913	2.11
	MYO1E	2.97e-07	0.00677	0.556	0.895			CR1	6.13e-08	0.0014	0.431	1.99			AL035446.2	6.29e-14	1.43e-09	0.5	1.39			MARCO	0.00141	1	0.487	0.994			GRK3	3.51e-08	0.000801	0.811	1.16			PITPNC1	1.18e-12	2.69e-08	0.913	2.44
	LPL	1.36e-05	0.311	0.305	0.828			SVIL	1.75e-07	0.00398	0.431	1.93			NAALADL2	3.18e-13	7.24e-09	0.409	1.28			CTSB	0.00231	1	0.718	1.14			AOAH	4.2e-08	0.000958	0.868	1.17			ENG	1.48e-12	3.37e-08	0.957	2.23
	TNFAIP3	1.7e-05	0.388	0.556	0.79			KIAA0825	1.32e-05	0.3	0.252	1.95			MS4A4E	3.59e-13	8.19e-09	0.6	1.31			AP2S1	0.00295	1	0.603	0.802			WAC	8.13e-08	0.00185	0.774	1.13			TACC1	1.08e-10	2.47e-06	0.913	2.12
	SPP1	9.89e-05	1	0.278	1.95			MAPK14	0.000217	1	0.537	1.83			PDK4	1.5e-11	3.42e-07	0.727	1.5			CAPG	0.00543	1	0.423	0.919			HMOX1	1.69e-06	0.0384	0.717	1.68			ST6GALNAC3	1.82e-09	4.14e-05	0.87	2.2
