# Supplementary material for: Metformin inhibits proliferation of residing fibroadipogenic progenitor cells from failing human hearts
Source: ESC Heart Fail. 2026 Jan 22;13(1):xvag001. doi: 10.1093/eschf/xvag001 (PMC13108281; doi:10.1093/eschf/xvag001)
Supplement: xvag001_Supplementary_Data [file xvag001_supplementary_data.zip › Table S4, DE genes between HF and control.xlsx]

## Sheet: upreagulated genes in HF
Table S4, upreagulated genes in HFrEF (logFC > 0.25, adj_P < 0.05)
Gene	p_val	avg_log2FC	pct.1	pct.2	p_val_adj
ZBTB16	2.72e-81	1.86	0.991	0.562	6.21e-77
FKBP5	3.13e-74	1.92	0.988	0.507	7.13e-70
ARHGAP10	3.51e-67	1.65	0.961	0.425	8e-63
PCSK6	3.8e-66	2.15	0.878	0.269	8.67e-62
MTUS1	6.07e-64	1.54	0.952	0.466	1.38e-59
LAMA2	3.82e-63	1.35	0.998	0.817	8.71e-59
ARL15	2.91e-57	1.74	0.943	0.429	6.63e-53
RHOBTB3	4.24e-56	1.4	0.927	0.411	9.67e-52
FREM1	8.07e-56	1.57	0.759	0.114	1.84e-51
PLXDC2	1.26e-55	1.57	0.987	0.658	2.86e-51
USP54	1.63e-54	1.45	0.761	0.128	3.73e-50
MAMDC2	4.19e-54	1.69	0.881	0.301	9.56e-50
AFF3	5.74e-54	1.78	0.843	0.247	1.31e-49
ASPN	3.33e-52	1.6	0.884	0.352	7.6e-48
FGD4	9.43e-50	1.48	0.804	0.205	2.15e-45
LAMB1	1.04e-49	1.37	0.974	0.648	2.37e-45
MTRNR2L12	2.69e-48	1.28	0.98	0.557	6.14e-44
LTBP2	8.12e-48	1.45	0.886	0.356	1.85e-43
CARMIL1	8.47e-48	1.19	0.919	0.443	1.93e-43
SMOC2	8.06e-47	1.7	0.846	0.324	1.84e-42
SVEP1	1.38e-45	1.52	0.818	0.292	3.16e-41
ATP10D	2.34e-45	1.13	0.776	0.21	5.35e-41
FBXO42	4.29e-45	1.1	0.739	0.155	9.79e-41
AKT3	2.38e-44	0.997	0.979	0.689	5.43e-40
PDK4	3.38e-44	1.12	0.763	0.169	7.71e-40
CCDC80	3.51e-44	1.45	0.968	0.621	8e-40
LUM	3.77e-44	1.37	0.965	0.658	8.6e-40
ZNF704	6.82e-44	1.13	0.838	0.274	1.55e-39
OMD	7.96e-44	1.09	0.805	0.242	1.82e-39
PI16	2.08e-43	1.43	0.734	0.178	4.73e-39
RORA	2.81e-43	1.25	0.981	0.726	6.4e-39
ACSM3	7.83e-43	2.24	0.778	0.279	1.78e-38
COL4A4	2.22e-42	1.33	0.853	0.342	5.05e-38
ZFHX3	9.59e-42	1	0.941	0.521	2.19e-37
SEPTIN11	1.68e-41	1.12	0.863	0.384	3.84e-37
ENOX2	2.11e-41	1.41	0.758	0.242	4.82e-37
MED13L	3.42e-41	1.03	0.967	0.575	7.79e-37
AKAP13	3.7e-41	0.98	0.985	0.753	8.43e-37
ECHDC2	1.23e-40	0.927	0.907	0.365	2.81e-36
LTBP1	1.46e-40	0.996	0.974	0.594	3.32e-36
PID1	9.1e-40	1.24	0.931	0.498	2.07e-35
PTPN13	1.2e-39	1.13	0.842	0.315	2.73e-35
MEG3	2.97e-39	1.07	0.861	0.324	6.76e-35
KIF13B	3.78e-39	1.08	0.759	0.256	8.61e-35
FAM198B-AS1	5.33e-39	1.18	0.629	0.1	1.21e-34
COL5A2	7.08e-39	0.989	0.938	0.489	1.61e-34
COL1A2	1.49e-38	1.18	0.971	0.708	3.39e-34
SYNPO2	1.56e-38	1.2	0.909	0.429	3.55e-34
ELF1	2.76e-38	1.06	0.888	0.425	6.3e-34
BTG2	6.48e-38	1.41	0.83	0.347	1.48e-33
MRTFA	6.51e-38	1.05	0.874	0.393	1.48e-33
FOXO3	7.4e-38	1.08	0.958	0.594	1.69e-33
KLF12	2.42e-37	0.987	0.856	0.356	5.51e-33
PIK3R1	3.05e-37	0.985	0.894	0.384	6.95e-33
COL8A1	3.71e-37	1.16	0.961	0.603	8.46e-33
GAB1	5.35e-37	0.892	0.769	0.224	1.22e-32
LHFPL6	6.23e-37	1.04	0.974	0.68	1.42e-32
AL445426.1	1.21e-36	0.986	0.62	0.11	2.75e-32
ZBTB20	1.36e-36	0.815	0.997	0.904	3.11e-32
PTPRG	1.42e-36	1.03	0.981	0.63	3.25e-32
PLEKHH2	1.51e-36	1.05	0.768	0.251	3.43e-32
ECM2	9.23e-36	0.899	0.691	0.174	2.1e-31
TSC22D3	9.78e-36	1.02	0.941	0.548	2.23e-31
STK17B	2.15e-35	0.859	0.551	0.059	4.91e-31
SGIP1	7.63e-35	1.1	0.741	0.228	1.74e-30
FOXN3	1.06e-34	0.884	0.904	0.457	2.41e-30
MYO1D	1.13e-34	1.18	0.769	0.297	2.57e-30
RNF115	1.35e-34	0.968	0.762	0.269	3.08e-30
CCN2	1.45e-34	1.01	0.828	0.329	3.3e-30
USP53	2.13e-34	1.11	0.883	0.452	4.85e-30
RFTN2	2.76e-34	0.857	0.724	0.215	6.3e-30
IQSEC1	3.39e-34	0.842	0.642	0.137	7.72e-30
AL590807.1	4.03e-34	1.57	0.58	0.1	9.18e-30
LDLRAD4	4.93e-34	1.05	0.702	0.21	1.12e-29
EGFR	7.55e-34	1.05	0.923	0.521	1.72e-29
PCOLCE2	1.06e-33	1.25	0.919	0.452	2.42e-29
MFAP5	1.22e-33	1.14	0.866	0.374	2.79e-29
COL4A3	1.27e-33	1.1	0.758	0.256	2.9e-29
FOXO1	2.17e-33	0.978	0.941	0.521	4.94e-29
ARHGAP26	3.87e-33	1.02	0.73	0.247	8.81e-29
EVI5	5.06e-33	0.889	0.849	0.402	1.15e-28
ATP10A	6.28e-33	0.99	0.566	0.096	1.43e-28
NFIA	9.91e-33	0.804	0.99	0.813	2.26e-28
SULF1	1.22e-32	0.977	0.81	0.342	2.79e-28
CELF2	1.26e-32	0.957	0.973	0.689	2.86e-28
GSN	2.29e-32	1.07	0.998	0.886	5.22e-28
MAPK10	2.65e-32	0.935	0.788	0.306	6.04e-28
OPHN1	4.73e-32	0.952	0.738	0.26	1.08e-27
PRR16	8.03e-32	1.25	0.716	0.237	1.83e-27
DOCK9	8.17e-32	0.91	0.809	0.324	1.86e-27
MUSK	1.43e-31	1.2	0.641	0.187	3.27e-27
COLGALT2	1.82e-31	1.08	0.685	0.219	4.16e-27
ZEB1	2.6e-31	0.965	0.946	0.566	5.93e-27
IRS2	4e-31	0.761	0.69	0.201	9.13e-27
RERE	4.27e-31	0.814	0.905	0.479	9.73e-27
SCN7A	5.27e-31	0.933	0.962	0.626	1.2e-26
NPAS3	5.73e-31	1.28	0.625	0.174	1.31e-26
HSPA1B	7.33e-31	1.25	0.696	0.26	1.67e-26
AL445250.1	7.63e-31	1.58	0.576	0.132	1.74e-26
PAM	9.37e-31	0.776	0.871	0.416	2.14e-26
ITIH5	1e-30	1.03	0.686	0.215	2.28e-26
PLXNA2	1.03e-30	0.917	0.552	0.1	2.36e-26
SPATA6	1.71e-30	0.774	0.869	0.411	3.9e-26
ARL17B	1.93e-30	0.76	0.591	0.119	4.41e-26
APBB2	3.09e-30	0.879	0.877	0.402	7.05e-26
TIPARP	5.53e-30	1.04	0.567	0.114	1.26e-25
OGN	1.03e-29	0.776	0.798	0.356	2.34e-25
HAPLN1	1.32e-29	0.958	0.407	0	3.02e-25
NRK	1.48e-29	0.835	0.563	0.105	3.39e-25
LIMCH1	1.88e-29	0.771	0.815	0.329	4.28e-25
PDE3B	2.16e-29	1.39	0.605	0.16	4.94e-25
GLT8D2	4.13e-29	0.64	0.669	0.196	9.42e-25
WASF2	6.44e-29	0.782	0.882	0.452	1.47e-24
CHST7	7.47e-29	0.79	0.57	0.128	1.7e-24
EBF2	7.86e-29	0.864	0.918	0.53	1.79e-24
BICC1	8.51e-29	0.904	0.98	0.694	1.94e-24
PDZD2	9.91e-29	1.05	0.694	0.251	2.26e-24
LINC02580	1.42e-28	0.674	0.438	0.027	3.24e-24
PRELP	1.94e-28	0.979	0.93	0.543	4.43e-24
THBS4	2.2e-28	1.41	0.585	0.16	5.02e-24
SYNE1	2.8e-28	0.786	0.796	0.352	6.38e-24
JMJD1C	3.43e-28	0.773	0.966	0.694	7.82e-24
MRC2	4.08e-28	0.594	0.876	0.406	9.31e-24
SPTBN1	4.87e-28	0.683	0.986	0.744	1.11e-23
SSX2IP	5.24e-28	0.722	0.543	0.105	1.19e-23
TBX20	5.98e-28	0.895	0.727	0.292	1.36e-23
NOX4	7e-28	0.897	0.803	0.333	1.6e-23
REPS1	7.63e-28	0.786	0.661	0.219	1.74e-23
PLD1	8.23e-28	0.833	0.65	0.192	1.88e-23
TLL2	9.44e-28	1.36	0.513	0.091	2.15e-23
FCHSD2	1.24e-27	0.898	0.795	0.347	2.82e-23
ABI3BP	1.24e-27	0.746	0.943	0.507	2.84e-23
MBNL1	1.36e-27	0.762	0.974	0.708	3.09e-23
SSH2	1.42e-27	0.79	0.875	0.452	3.25e-23
FRMD4B	1.49e-27	0.81	0.636	0.174	3.4e-23
EPHA3	1.86e-27	0.865	0.78	0.347	4.24e-23
UACA	1.91e-27	0.851	0.827	0.384	4.36e-23
FAM13A	2.53e-27	0.86	0.74	0.306	5.76e-23
PODN	3.39e-27	0.704	0.721	0.242	7.74e-23
JAK1	3.76e-27	0.757	0.934	0.575	8.59e-23
DENND4C	5.47e-27	0.684	0.79	0.347	1.25e-22
PPP1CB	6.58e-27	0.834	0.911	0.548	1.5e-22
ESYT2	8.2e-27	0.747	0.893	0.466	1.87e-22
PNISR	8.48e-27	0.607	0.935	0.58	1.93e-22
ITGB5	8.96e-27	0.697	0.764	0.311	2.04e-22
PTN	1.86e-26	0.928	0.885	0.521	4.24e-22
MEOX2	2.84e-26	0.948	0.572	0.146	6.47e-22
PCDH9	2.88e-26	0.913	0.9	0.543	6.57e-22
PLCB4	3.04e-26	0.91	0.641	0.205	6.94e-22
SESN3	3.12e-26	0.651	0.583	0.142	7.12e-22
PLAGL1	3.4e-26	0.628	0.767	0.297	7.75e-22
MAMDC2-AS1	3.72e-26	0.732	0.546	0.114	8.48e-22
TLN2	3.72e-26	0.607	0.622	0.169	8.49e-22
ESR1	3.99e-26	0.735	0.599	0.164	9.1e-22
ABLIM1	5.05e-26	0.666	0.879	0.42	1.15e-21
GRB10	5.22e-26	0.718	0.714	0.26	1.19e-21
SPRED2	5.26e-26	0.836	0.743	0.283	1.2e-21
SPECC1	6.93e-26	0.81	0.58	0.155	1.58e-21
ANKRD36	1.02e-25	0.527	0.624	0.164	2.31e-21
NFKBIZ	1.37e-25	0.703	0.751	0.288	3.13e-21
ARHGAP21	1.81e-25	0.73	0.884	0.457	4.14e-21
OSBPL9	2.39e-25	0.857	0.866	0.484	5.44e-21
RNF144A	3.41e-25	0.839	0.567	0.146	7.78e-21
EEF2K	3.52e-25	0.739	0.546	0.137	8.04e-21
ADGRD1	3.54e-25	0.636	0.755	0.292	8.07e-21
GHR	5.07e-25	0.731	0.63	0.201	1.16e-20
SVIL	6.41e-25	0.784	0.912	0.479	1.46e-20
COL15A1	6.51e-25	0.733	0.925	0.525	1.48e-20
RAB8B	6.57e-25	0.63	0.648	0.224	1.5e-20
MIR99AHG	6.88e-25	0.701	0.967	0.635	1.57e-20
CCND3	7.1e-25	0.675	0.684	0.26	1.62e-20
LINC01088	9.5e-25	1.16	0.71	0.297	2.17e-20
IL16	1.1e-24	0.843	0.523	0.119	2.51e-20
AF117829.1	1.35e-24	0.758	0.607	0.187	3.08e-20
PRKG1	1.61e-24	0.766	0.974	0.699	3.66e-20
PLSCR4	1.91e-24	0.638	0.856	0.443	4.35e-20
TBC1D5	2.23e-24	0.713	0.881	0.47	5.09e-20
PALLD	2.25e-24	0.708	0.887	0.457	5.14e-20
ARID1B	2.49e-24	0.644	0.952	0.575	5.67e-20
PTEN	2.63e-24	0.627	0.891	0.493	5.99e-20
DOCK1	2.65e-24	0.572	0.859	0.425	6.05e-20
IRAK3	3.84e-24	0.645	0.774	0.329	8.76e-20
LTBP3	4.51e-24	0.642	0.827	0.393	1.03e-19
LINC00377	5.78e-24	1.11	0.344	0	1.32e-19
FBXL7	7.02e-24	0.918	0.915	0.543	1.6e-19
TMEM131L	7.08e-24	0.78	0.476	0.091	1.62e-19
SOS2	7.64e-24	0.621	0.703	0.256	1.74e-19
PTPN9	8.32e-24	0.717	0.608	0.201	1.9e-19
BAZ2B	9.4e-24	0.581	0.841	0.411	2.14e-19
CLASP1	1.29e-23	0.654	0.763	0.333	2.94e-19
SFRP4	1.46e-23	1.23	0.498	0.114	3.33e-19
NFIX	1.82e-23	0.557	0.794	0.374	4.15e-19
CEP112	1.84e-23	0.746	0.639	0.233	4.19e-19
TNRC6A	2.5e-23	0.584	0.843	0.416	5.7e-19
MOXD1	2.67e-23	0.606	0.437	0.055	6.09e-19
ACSM1	3.21e-23	0.696	0.465	0.078	7.31e-19
HERC1	3.23e-23	0.635	0.779	0.342	7.37e-19
CEP126	3.76e-23	0.554	0.661	0.224	8.58e-19
GOLGB1	4.69e-23	0.613	0.808	0.397	1.07e-18
JUN	4.92e-23	0.815	0.846	0.507	1.12e-18
KANK1	5.03e-23	0.612	0.751	0.32	1.15e-18
HSPG2	5.16e-23	0.62	0.926	0.521	1.18e-18
KANSL1	5.25e-23	0.628	0.887	0.502	1.2e-18
TBCK	5.52e-23	0.673	0.611	0.205	1.26e-18
FSTL1	5.9e-23	0.697	0.937	0.621	1.35e-18
INPP4A	6.54e-23	0.622	0.529	0.137	1.49e-18
ATXN7	6.56e-23	0.552	0.478	0.091	1.5e-18
FAM214A	7.45e-23	0.572	0.567	0.151	1.7e-18
SESN1	9.33e-23	0.529	0.633	0.201	2.13e-18
MYH10	9.41e-23	0.533	0.687	0.251	2.15e-18
FAT4	1.14e-22	0.656	0.613	0.192	2.6e-18
PDGFD	1.46e-22	0.889	0.826	0.443	3.33e-18
ANKRD44	1.72e-22	0.565	0.684	0.247	3.92e-18
CPQ	2.01e-22	0.46	0.915	0.575	4.59e-18
FOXP2	2.07e-22	0.775	0.827	0.452	4.71e-18
ASAP2	2.12e-22	0.682	0.791	0.393	4.84e-18
ZNF385D	2.18e-22	0.887	0.667	0.269	4.98e-18
CCDC18-AS1	2.28e-22	0.566	0.596	0.192	5.2e-18
TRIO	2.55e-22	0.774	0.856	0.489	5.81e-18
KAT6B	2.61e-22	0.531	0.663	0.228	5.95e-18
NPDC1	2.61e-22	0.357	0.653	0.228	5.96e-18
PDS5A	3e-22	0.532	0.754	0.338	6.85e-18
AP001528.1	3.06e-22	0.713	0.576	0.169	6.97e-18
ELN	3.29e-22	0.753	0.786	0.388	7.5e-18
HSPA1A	3.32e-22	1.02	0.766	0.416	7.58e-18
DENND1A	3.48e-22	0.592	0.804	0.388	7.94e-18
KLF2	3.61e-22	0.808	0.693	0.269	8.23e-18
LINC00342	4.53e-22	0.564	0.565	0.16	1.03e-17
POU2F1	5.25e-22	0.551	0.642	0.215	1.2e-17
GMDS-DT	5.68e-22	0.815	0.628	0.251	1.3e-17
PPFIBP1	5.85e-22	0.51	0.877	0.475	1.33e-17
CFLAR	6.09e-22	0.494	0.794	0.361	1.39e-17
COL4A1	6.36e-22	0.7	0.962	0.658	1.45e-17
PIK3CA	7.2e-22	0.522	0.697	0.279	1.64e-17
DST	7.4e-22	0.432	0.98	0.699	1.69e-17
ATP9A	7.62e-22	0.54	0.455	0.091	1.74e-17
FOSB	9.02e-22	0.945	0.494	0.114	2.06e-17
DANT2	9.3e-22	0.762	0.678	0.279	2.12e-17
KLF7	1.01e-21	0.573	0.692	0.279	2.3e-17
CCDC144A	1.03e-21	0.546	0.383	0.037	2.34e-17
WASF3	1.06e-21	0.676	0.611	0.201	2.42e-17
CCDC7	1.07e-21	0.606	0.474	0.091	2.43e-17
TACC1	1.18e-21	0.771	0.924	0.584	2.69e-17
GLG1	1.27e-21	0.55	0.845	0.452	2.91e-17
FTX	1.37e-21	0.744	0.98	0.776	3.14e-17
TCF4	1.66e-21	0.582	0.976	0.731	3.79e-17
KIF13A	2.03e-21	0.594	0.792	0.361	4.64e-17
MEG8	2.06e-21	0.337	0.704	0.288	4.69e-17
MECOM	2.22e-21	0.735	0.821	0.429	5.05e-17
ZNF83	2.28e-21	0.459	0.69	0.26	5.19e-17
NBEAL1	2.59e-21	0.523	0.84	0.42	5.9e-17
ABCA6	2.75e-21	0.741	0.972	0.676	6.26e-17
ZNF438	3.83e-21	0.695	0.575	0.187	8.73e-17
ITPR1	3.85e-21	0.623	0.73	0.32	8.77e-17
INSR	3.91e-21	0.575	0.704	0.274	8.91e-17
CYP1B1-AS1	3.99e-21	0.73	0.574	0.183	9.09e-17
SHROOM3	4.88e-21	0.742	0.482	0.119	1.11e-16
MARK3	4.94e-21	0.537	0.778	0.338	1.13e-16
ADD3	4.95e-21	0.603	0.936	0.589	1.13e-16
ITPR2	5.06e-21	0.575	0.742	0.329	1.15e-16
AFF1	5.51e-21	0.66	0.907	0.548	1.26e-16
ISLR	5.62e-21	0.603	0.59	0.192	1.28e-16
COL14A1	6.8e-21	0.781	0.726	0.333	1.55e-16
COL4A2	6.82e-21	0.605	0.967	0.703	1.56e-16
UTRN	7.51e-21	0.602	0.895	0.507	1.71e-16
OGA	1.01e-20	0.464	0.772	0.329	2.29e-16
NSD1	1.03e-20	0.484	0.641	0.237	2.35e-16
MAP4	1.04e-20	0.512	0.94	0.607	2.36e-16
FN1	1.09e-20	0.305	0.972	0.708	2.48e-16
BMP4	1.14e-20	0.592	0.48	0.114	2.61e-16
SKIL	1.59e-20	0.706	0.784	0.384	3.62e-16
NIBAN1	1.64e-20	0.572	0.71	0.301	3.74e-16
FBXL20	1.68e-20	0.56	0.651	0.237	3.84e-16
EDIL3	2.29e-20	0.66	0.681	0.288	5.22e-16
ZHX3	2.57e-20	0.579	0.674	0.274	5.87e-16
USP47	3.45e-20	0.535	0.864	0.484	7.87e-16
C11orf80	3.53e-20	0.707	0.599	0.215	8.04e-16
FAM172A	4.1e-20	0.531	0.836	0.447	9.36e-16
COLEC12	4.27e-20	0.649	0.714	0.311	9.73e-16
PLEKHA5	4.92e-20	0.557	0.939	0.598	1.12e-15
ADAMTSL3	5.01e-20	0.605	0.816	0.402	1.14e-15
ITSN2	5.4e-20	0.504	0.74	0.333	1.23e-15
PIAS1	5.91e-20	0.608	0.85	0.434	1.35e-15
TMEM144	7.47e-20	0.66	0.423	0.082	1.7e-15
COL5A1	7.83e-20	0.551	0.769	0.356	1.79e-15
EXT1	8.35e-20	0.818	0.877	0.521	1.9e-15
ARHGAP18	9.7e-20	0.533	0.409	0.073	2.21e-15
TRPC1	1.13e-19	0.61	0.667	0.288	2.57e-15
ROBO1	1.16e-19	0.558	0.868	0.479	2.64e-15
DCAF6	1.26e-19	0.562	0.713	0.315	2.87e-15
FGF14	1.27e-19	0.928	0.626	0.256	2.89e-15
PREX2	1.4e-19	0.699	0.673	0.279	3.2e-15
MALAT1	1.4e-19	0.353	0.997	0.986	3.2e-15
USP9Y	1.51e-19	0.423	0.685	0.274	3.45e-15
LINC00882	1.61e-19	0.771	0.521	0.16	3.67e-15
UBE2E2	1.64e-19	0.623	0.892	0.548	3.74e-15
VASH1	1.9e-19	0.51	0.388	0.064	4.33e-15
STARD9	1.96e-19	0.515	0.698	0.301	4.47e-15
RUFY3	2.05e-19	0.478	0.783	0.361	4.68e-15
ROCK1	2.55e-19	0.523	0.781	0.37	5.81e-15
CSAD	2.64e-19	0.427	0.4	0.064	6.02e-15
WDFY3	2.68e-19	0.471	0.821	0.388	6.1e-15
FRZB	2.76e-19	0.695	0.455	0.11	6.3e-15
TNRC6B	2.84e-19	0.425	0.896	0.498	6.47e-15
MN1	2.89e-19	0.522	0.465	0.11	6.58e-15
STXBP5	3.1e-19	0.51	0.648	0.247	7.08e-15
BBS9	3.39e-19	0.583	0.708	0.306	7.73e-15
CSRNP3	3.84e-19	0.677	0.459	0.114	8.76e-15
MYO9A	4.1e-19	0.481	0.824	0.406	9.34e-15
DPT	4.24e-19	0.759	0.832	0.466	9.68e-15
ARHGEF10	4.43e-19	0.407	0.605	0.21	1.01e-14
ATXN1	4.77e-19	0.544	0.693	0.306	1.09e-14
NCOA2	5.13e-19	0.51	0.792	0.374	1.17e-14
SSC5D	5.22e-19	0.407	0.457	0.11	1.19e-14
WDFY2	5.31e-19	0.65	0.638	0.26	1.21e-14
APCDD1	5.53e-19	0.643	0.657	0.279	1.26e-14
NEXN	5.61e-19	0.586	0.541	0.178	1.28e-14
BMPR1A	5.64e-19	0.378	0.642	0.251	1.29e-14
PTBP2	5.96e-19	0.463	0.779	0.365	1.36e-14
RPRD2	6.63e-19	0.61	0.599	0.237	1.51e-14
CCDC171	7.1e-19	0.662	0.407	0.078	1.62e-14
ANKRD36C	7.39e-19	0.494	0.479	0.132	1.68e-14
KLF13	7.39e-19	0.375	0.642	0.265	1.68e-14
POGZ	7.9e-19	0.449	0.665	0.269	1.8e-14
UTY	8.97e-19	0.398	0.706	0.283	2.05e-14
OGFRL1	1e-18	0.411	0.625	0.224	2.29e-14
TNS3	1.01e-18	0.419	0.527	0.16	2.3e-14
CMYA5	1.05e-18	0.702	0.453	0.119	2.4e-14
DOCK5	1.05e-18	0.564	0.636	0.237	2.4e-14
MAP4K3	1.06e-18	0.481	0.756	0.356	2.42e-14
TTC28	1.09e-18	0.673	0.925	0.584	2.49e-14
XRRA1	1.19e-18	0.538	0.505	0.155	2.72e-14
C1orf21	1.28e-18	0.53	0.877	0.484	2.93e-14
PTPN14	1.35e-18	0.488	0.551	0.183	3.08e-14
ALDH1A2	1.36e-18	0.485	0.571	0.196	3.09e-14
THSD4	1.55e-18	0.789	0.394	0.073	3.54e-14
UNC5C	1.61e-18	0.572	0.777	0.388	3.66e-14
TPT1-AS1	1.63e-18	0.36	0.623	0.233	3.72e-14
PRKCE	1.68e-18	0.572	0.68	0.283	3.82e-14
TNXB	1.7e-18	0.604	0.94	0.58	3.88e-14
DNM1	1.96e-18	0.457	0.534	0.169	4.47e-14
ZFYVE9	1.99e-18	0.481	0.484	0.137	4.55e-14
INTS6	2.18e-18	0.753	0.662	0.32	4.97e-14
SYTL4	2.38e-18	0.353	0.519	0.151	5.42e-14
ADD1	2.38e-18	0.415	0.756	0.352	5.43e-14
HELZ	2.42e-18	0.431	0.622	0.228	5.51e-14
DENND2A	2.96e-18	0.466	0.589	0.224	6.74e-14
AC011246.1	3.03e-18	1.2	0.705	0.429	6.91e-14
AC007389.1	3.3e-18	0.725	0.349	0.05	7.53e-14
KIAA1109	3.34e-18	0.351	0.684	0.269	7.61e-14
PDE7B	3.34e-18	0.595	0.497	0.146	7.62e-14
TBL1XR1	3.38e-18	0.46	0.772	0.361	7.71e-14
AL592183.1	3.49e-18	0.424	0.377	0.059	7.95e-14
YPEL2	3.53e-18	0.407	0.516	0.164	8.05e-14
COL3A1	3.68e-18	0.798	0.907	0.603	8.4e-14
EBF1	3.8e-18	0.502	0.962	0.676	8.66e-14
FTO	4.16e-18	0.558	0.805	0.42	9.48e-14
DMTF1	4.23e-18	0.467	0.536	0.169	9.65e-14
BCAS3	4.33e-18	0.367	0.748	0.338	9.87e-14
TTTY14	4.38e-18	0.714	0.569	0.205	9.98e-14
ATP8B1	4.4e-18	0.506	0.592	0.219	1e-13
PLA2R1	4.52e-18	0.54	0.443	0.11	1.03e-13
CDK8	5.2e-18	0.708	0.695	0.338	1.19e-13
ANKAR	5.97e-18	0.427	0.491	0.146	1.36e-13
METTL7A	6.6e-18	0.418	0.708	0.32	1.51e-13
VPS13B	6.83e-18	0.539	0.862	0.493	1.56e-13
GATA6	6.99e-18	0.468	0.671	0.297	1.59e-13
CLMP	7.29e-18	0.759	0.684	0.311	1.66e-13
SMC5	7.92e-18	0.483	0.842	0.434	1.81e-13
CPED1	8.12e-18	0.516	0.665	0.274	1.85e-13
SSPN	8.22e-18	0.583	0.716	0.356	1.87e-13
PHLDB1	9.07e-18	0.514	0.877	0.484	2.07e-13
NLRP1	9.66e-18	0.53	0.486	0.146	2.2e-13
RPS6KA2	1.01e-17	0.573	0.543	0.183	2.3e-13
CBFA2T2	1.04e-17	0.394	0.62	0.242	2.36e-13
AKAP12	1.1e-17	0.396	0.863	0.53	2.51e-13
GALNT10	1.14e-17	0.603	0.627	0.256	2.6e-13
TFDP2	1.17e-17	0.334	0.569	0.196	2.67e-13
FNIP2	1.3e-17	0.445	0.676	0.306	2.96e-13
RIMKLB	1.82e-17	0.466	0.407	0.091	4.16e-13
CYTH3	1.84e-17	0.543	0.739	0.374	4.19e-13
CUX1	1.9e-17	0.475	0.84	0.438	4.34e-13
CACNA2D1	1.96e-17	0.621	0.871	0.53	4.46e-13
MON2	1.98e-17	0.432	0.792	0.429	4.5e-13
ZNF708	2.13e-17	0.431	0.654	0.274	4.85e-13
MACF1	2.15e-17	0.564	0.895	0.575	4.91e-13
MME	2.24e-17	0.62	0.338	0.046	5.1e-13
ADRA1B	2.47e-17	0.443	0.34	0.041	5.64e-13
ACYP2	2.64e-17	0.766	0.656	0.338	6.02e-13
ROR1	2.82e-17	0.391	0.54	0.187	6.44e-13
RANBP9	3.07e-17	0.573	0.509	0.169	6.99e-13
COL24A1	3.37e-17	0.712	0.506	0.164	7.69e-13
CADPS2	3.4e-17	0.596	0.673	0.311	7.75e-13
PAFAH1B1	3.97e-17	0.311	0.794	0.393	9.04e-13
PRICKLE2	3.97e-17	0.492	0.72	0.347	9.05e-13
LAMB2	5.66e-17	0.464	0.615	0.251	1.29e-12
PRKAG2	5.86e-17	0.527	0.454	0.123	1.34e-12
PLTP	5.87e-17	0.505	0.672	0.315	1.34e-12
MSRB3	6.13e-17	0.483	0.726	0.338	1.4e-12
CSGALNACT1	6.14e-17	0.579	0.593	0.247	1.4e-12
COL1A1	6.48e-17	0.592	0.83	0.447	1.48e-12
CHD9	6.83e-17	0.532	0.968	0.694	1.56e-12
LTBP4	6.93e-17	0.581	0.968	0.749	1.58e-12
HMGCLL1	6.96e-17	0.566	0.318	0.037	1.59e-12
SYNRG	7.56e-17	0.46	0.436	0.114	1.72e-12
VIPR2	7.57e-17	0.54	0.39	0.087	1.73e-12
TM7SF3	8.15e-17	0.394	0.529	0.183	1.86e-12
CCDC186	8.19e-17	0.331	0.553	0.201	1.87e-12
LRCH1	8.74e-17	0.398	0.58	0.219	1.99e-12
TCF7L2	9.28e-17	0.456	0.818	0.434	2.12e-12
CLEC11A	9.74e-17	0.421	0.452	0.132	2.22e-12
PEAK1	1.02e-16	0.539	0.808	0.461	2.32e-12
CRY1	1.04e-16	0.613	0.497	0.174	2.37e-12
VPS36	1.06e-16	0.409	0.654	0.265	2.41e-12
PRKD1	1.11e-16	0.663	0.62	0.279	2.52e-12
CBR4	1.19e-16	0.483	0.604	0.247	2.7e-12
PCCA	1.3e-16	0.468	0.675	0.306	2.97e-12
MTA3	1.43e-16	0.482	0.503	0.164	3.27e-12
ADAMTS5	1.46e-16	0.272	0.56	0.192	3.32e-12
SOX6	1.46e-16	0.467	0.849	0.525	3.33e-12
ASAP1	1.46e-16	0.552	0.779	0.406	3.33e-12
CASC4	1.57e-16	0.447	0.734	0.352	3.58e-12
ZNF532	1.57e-16	0.38	0.541	0.183	3.59e-12
MNAT1	1.68e-16	0.438	0.661	0.288	3.82e-12
CRYBG3	1.76e-16	0.444	0.634	0.269	4.01e-12
PPP1R10	1.9e-16	0.447	0.451	0.128	4.34e-12
VIT	1.96e-16	0.54	0.782	0.402	4.47e-12
DPYD	1.98e-16	0.57	0.942	0.667	4.52e-12
MAP2K5	1.99e-16	0.472	0.547	0.196	4.54e-12
PRKX	2.05e-16	0.478	0.407	0.1	4.68e-12
LOXL1	2.11e-16	0.328	0.716	0.329	4.82e-12
PLXDC1	2.12e-16	0.369	0.664	0.288	4.84e-12
ATM	2.24e-16	0.474	0.635	0.279	5.11e-12
TBC1D12	2.28e-16	0.396	0.415	0.1	5.2e-12
IGSF10	2.32e-16	0.435	0.248	0	5.3e-12
AC007319.1	2.57e-16	0.648	0.7	0.329	5.85e-12
NAALADL2	2.59e-16	0.659	0.869	0.58	5.9e-12
IGSF3	2.72e-16	0.349	0.319	0.041	6.21e-12
C20orf194	2.8e-16	0.463	0.615	0.256	6.39e-12
CORO1C	2.93e-16	0.451	0.561	0.21	6.68e-12
BOD1L1	3e-16	0.328	0.679	0.297	6.85e-12
PTPRM	3.06e-16	0.517	0.792	0.397	6.97e-12
LINC01807	3.54e-16	0.928	0.323	0.05	8.06e-12
INPP5A	3.55e-16	0.371	0.303	0.032	8.1e-12
MAP1B	3.74e-16	0.604	0.847	0.53	8.54e-12
SLC22A15	3.76e-16	0.498	0.419	0.105	8.58e-12
NIPAL2	4.01e-16	0.455	0.389	0.091	9.14e-12
FAM118A	4.24e-16	0.428	0.409	0.105	9.66e-12
NT5C2	4.32e-16	0.407	0.622	0.256	9.85e-12
SS18	4.75e-16	0.428	0.644	0.269	1.08e-11
ACSS3	4.87e-16	0.553	0.594	0.256	1.11e-11
TULP4	5.42e-16	0.391	0.562	0.205	1.24e-11
ASH1L	5.44e-16	0.44	0.882	0.498	1.24e-11
RBMS3	5.59e-16	0.512	0.995	0.872	1.28e-11
FNDC5	5.73e-16	0.419	0.286	0.027	1.31e-11
JAM2	5.8e-16	0.391	0.418	0.11	1.32e-11
EGLN3	6.9e-16	0.536	0.522	0.201	1.57e-11
DDX17	6.95e-16	0.406	0.946	0.584	1.58e-11
SOBP	7.09e-16	0.386	0.753	0.379	1.62e-11
CASK	7.39e-16	0.342	0.696	0.329	1.68e-11
UBN2	7.51e-16	0.397	0.404	0.1	1.71e-11
C2orf27A	7.59e-16	0.421	0.412	0.11	1.73e-11
TMEM132C	8.26e-16	0.871	0.354	0.078	1.88e-11
PCM1	9.05e-16	0.327	0.825	0.425	2.06e-11
ANKRD12	9.2e-16	0.451	0.841	0.493	2.1e-11
GLS	9.43e-16	0.454	0.749	0.388	2.15e-11
RBM6	9.53e-16	0.407	0.83	0.452	2.17e-11
XAF1	9.9e-16	0.478	0.443	0.132	2.26e-11
CENPC	1.08e-15	0.356	0.638	0.274	2.45e-11
SEC31A	1.16e-15	0.38	0.876	0.516	2.64e-11
PRH1	1.24e-15	0.496	0.447	0.137	2.84e-11
ZNF780B	1.29e-15	0.367	0.343	0.064	2.94e-11
CRPPA	1.33e-15	0.649	0.387	0.096	3.04e-11
FARS2	1.42e-15	0.532	0.56	0.233	3.23e-11
BTBD8	1.44e-15	0.45	0.283	0.027	3.28e-11
PLA2G5	1.45e-15	0.59	0.811	0.493	3.32e-11
PLEKHA2	1.47e-15	0.409	0.494	0.164	3.36e-11
CPEB3	1.56e-15	0.458	0.392	0.091	3.55e-11
CPLANE1	1.58e-15	0.321	0.594	0.237	3.6e-11
SOS1	1.61e-15	0.274	0.659	0.274	3.67e-11
LINC01473	1.63e-15	0.692	0.508	0.196	3.73e-11
FHL2	1.65e-15	0.602	0.574	0.233	3.75e-11
GARS-DT	1.66e-15	0.301	0.507	0.169	3.79e-11
RAPGEF2	1.7e-15	0.366	0.651	0.265	3.87e-11
MYO1B	1.72e-15	0.434	0.674	0.283	3.93e-11
CTDSPL	1.75e-15	0.577	0.717	0.374	4e-11
KDM5B	1.88e-15	0.432	0.479	0.16	4.29e-11
OSBPL6	1.9e-15	0.55	0.419	0.123	4.33e-11
AL365295.1	1.92e-15	0.824	0.402	0.114	4.37e-11
TRERF1	1.96e-15	0.552	0.438	0.128	4.47e-11
SCAPER	2.01e-15	0.465	0.65	0.279	4.57e-11
IP6K2	2.03e-15	0.37	0.613	0.26	4.62e-11
AGMO	2.05e-15	0.716	0.322	0.055	4.68e-11
WDR60	2.27e-15	0.297	0.533	0.196	5.17e-11
STON2	2.32e-15	0.51	0.556	0.21	5.29e-11
MAP4K3-DT	2.38e-15	0.439	0.488	0.174	5.43e-11
LRRFIP1	2.45e-15	0.405	0.687	0.324	5.59e-11
MMP16	2.54e-15	0.457	0.4	0.1	5.78e-11
PAG1	2.9e-15	0.335	0.561	0.224	6.61e-11
COL4A5	3.14e-15	0.53	0.309	0.046	7.17e-11
ARHGAP22	3.19e-15	0.502	0.515	0.192	7.28e-11
ECM1	3.29e-15	0.422	0.792	0.447	7.5e-11
KIAA0408	3.39e-15	0.313	0.34	0.059	7.73e-11
STK39	3.41e-15	0.461	0.483	0.169	7.78e-11
SENP6	3.42e-15	0.331	0.828	0.438	7.8e-11
LRRC17	3.54e-15	0.466	0.338	0.064	8.07e-11
CYP27A1	3.7e-15	0.396	0.599	0.237	8.45e-11
KCNN3	3.87e-15	0.576	0.264	0.018	8.82e-11
PDGFRL	3.89e-15	0.414	0.628	0.265	8.86e-11
ICA1L	3.98e-15	0.47	0.31	0.046	9.07e-11
GASK1B	4.14e-15	0.405	0.792	0.406	9.44e-11
TMEM135	4.22e-15	0.437	0.706	0.329	9.62e-11
DYNC2LI1	4.26e-15	0.341	0.506	0.164	9.72e-11
FAXDC2	4.77e-15	0.413	0.507	0.178	1.09e-10
SMARCA2	5.09e-15	0.324	0.657	0.288	1.16e-10
LINC00632	5.19e-15	0.268	0.599	0.26	1.18e-10
RABGAP1L	5.29e-15	0.422	0.806	0.452	1.21e-10
PLBD1	5.32e-15	0.268	0.474	0.151	1.21e-10
TSC22D2	5.36e-15	0.437	0.499	0.178	1.22e-10
C2CD5	5.88e-15	0.379	0.436	0.132	1.34e-10
ARID4B	5.88e-15	0.48	0.798	0.443	1.34e-10
TPD52L1	5.89e-15	0.754	0.348	0.082	1.34e-10
ANKRD6	6.3e-15	0.496	0.419	0.123	1.44e-10
SLC44A1	6.51e-15	0.337	0.752	0.393	1.48e-10
WWC2	6.53e-15	0.327	0.616	0.279	1.49e-10
DSCAML1	6.54e-15	0.593	0.391	0.105	1.49e-10
CLEC14A	6.68e-15	0.349	0.476	0.151	1.52e-10
SLC39A11	6.73e-15	0.525	0.555	0.233	1.53e-10
RNF213	6.82e-15	0.322	0.61	0.256	1.55e-10
LIMD1	6.97e-15	0.407	0.42	0.119	1.59e-10
EZH1	6.99e-15	0.272	0.447	0.137	1.59e-10
HTRA3	7.04e-15	0.401	0.761	0.356	1.61e-10
TGFB2	7.3e-15	0.561	0.368	0.091	1.66e-10
SLC8A1	7.57e-15	0.723	0.458	0.16	1.73e-10
HECTD4	7.59e-15	0.424	0.594	0.256	1.73e-10
USP24	7.77e-15	0.283	0.574	0.215	1.77e-10
ANTXR1	8.21e-15	0.403	0.76	0.393	1.87e-10
MMP23B	8.34e-15	0.285	0.418	0.114	1.9e-10
CACHD1	8.82e-15	0.431	0.443	0.137	2.01e-10
LASP1	9.09e-15	0.356	0.525	0.201	2.07e-10
ANKS1A	9.24e-15	0.431	0.569	0.228	2.11e-10
MMP2	9.69e-15	0.408	0.919	0.607	2.21e-10
KCTD3	9.76e-15	0.431	0.493	0.169	2.23e-10
PSEN1	1e-14	0.381	0.426	0.128	2.29e-10
EPC2	1.02e-14	0.344	0.535	0.192	2.33e-10
MED13	1.03e-14	0.422	0.701	0.333	2.34e-10
AFDN	1.05e-14	0.393	0.662	0.306	2.39e-10
LRRK2	1.09e-14	0.313	0.541	0.21	2.48e-10
PLEKHA1	1.19e-14	0.341	0.55	0.219	2.72e-10
GOLIM4	1.23e-14	0.468	0.858	0.502	2.81e-10
CRADD	1.26e-14	0.417	0.564	0.237	2.88e-10
GPATCH8	1.31e-14	0.47	0.772	0.425	2.99e-10
FHIT	1.41e-14	0.721	0.487	0.187	3.21e-10
STAG1	1.45e-14	0.427	0.936	0.635	3.32e-10
TRPS1	1.53e-14	0.303	0.907	0.534	3.49e-10
FCHO2	1.54e-14	0.373	0.597	0.256	3.52e-10
EVA1C	1.56e-14	0.351	0.643	0.283	3.56e-10
CERCAM	1.61e-14	0.334	0.493	0.174	3.68e-10
GPCPD1	1.62e-14	0.308	0.526	0.196	3.69e-10
NID1	1.67e-14	0.526	0.89	0.562	3.8e-10
TTC3	1.75e-14	0.345	0.828	0.438	4e-10
NPHP3	1.77e-14	0.353	0.617	0.26	4.04e-10
COL12A1	1.79e-14	0.314	0.793	0.429	4.09e-10
SETD5	1.83e-14	0.344	0.84	0.47	4.18e-10
MALRD1	1.95e-14	0.629	0.272	0.032	4.45e-10
MED27	2.07e-14	0.406	0.528	0.21	4.72e-10
CALM1	2.15e-14	0.54	0.846	0.612	4.91e-10
LRBA	2.21e-14	0.344	0.656	0.288	5.05e-10
COL18A1	2.28e-14	0.296	0.807	0.411	5.2e-10
MID1	2.37e-14	0.36	0.645	0.297	5.41e-10
PTPN21	2.39e-14	0.292	0.385	0.096	5.45e-10
RADIL	2.47e-14	0.38	0.34	0.073	5.62e-10
SLK	2.52e-14	0.269	0.573	0.247	5.76e-10
DNAJB1	2.58e-14	0.382	0.433	0.146	5.89e-10
FAM193A	2.63e-14	0.366	0.525	0.196	5.99e-10
MIR29B2CHG	2.72e-14	0.326	0.383	0.1	6.21e-10
GLYATL2	2.79e-14	0.521	0.257	0.023	6.37e-10
COL16A1	2.82e-14	0.342	0.408	0.114	6.44e-10
CREBBP	3.08e-14	0.288	0.765	0.374	7.02e-10
MBD5	3.16e-14	0.416	0.834	0.479	7.19e-10
SRRM2	3.2e-14	0.339	0.895	0.543	7.29e-10
MLLT3	3.28e-14	0.549	0.471	0.164	7.49e-10
BGN	3.38e-14	0.352	0.841	0.511	7.71e-10
AGO4	3.69e-14	0.332	0.43	0.128	8.41e-10
STK38	3.78e-14	0.394	0.515	0.196	8.63e-10
MAP3K5	3.83e-14	0.443	0.569	0.237	8.73e-10
MAGI2	3.86e-14	0.602	0.711	0.379	8.79e-10
F2R	3.9e-14	0.534	0.734	0.397	8.89e-10
ANKRD28	3.92e-14	0.46	0.499	0.187	8.95e-10
PXDNL	4.13e-14	0.833	0.586	0.283	9.42e-10
SLAIN2	4.23e-14	0.341	0.491	0.174	9.64e-10
ERAP2	4.53e-14	0.364	0.316	0.055	1.03e-09
PTPDC1	4.59e-14	0.439	0.448	0.151	1.05e-09
FGL2	4.7e-14	0.385	0.352	0.078	1.07e-09
ANKS1B	4.72e-14	0.559	0.591	0.265	1.08e-09
ASCC3	4.79e-14	0.422	0.696	0.361	1.09e-09
ZNF680	4.88e-14	0.346	0.395	0.11	1.11e-09
KLHL29	5.09e-14	0.412	0.609	0.265	1.16e-09
USP48	5.21e-14	0.266	0.593	0.237	1.19e-09
DDAH1	5.25e-14	0.557	0.441	0.155	1.2e-09
SETD2	5.27e-14	0.309	0.695	0.324	1.2e-09
PHIP	5.3e-14	0.342	0.721	0.37	1.21e-09
IL17D	5.34e-14	0.315	0.251	0.018	1.22e-09
PHKB	5.55e-14	0.285	0.627	0.279	1.27e-09
PRRC2B	5.6e-14	0.312	0.659	0.292	1.28e-09
MBTD1	5.95e-14	0.292	0.407	0.123	1.36e-09
AGAP1	6.25e-14	0.284	0.869	0.493	1.42e-09
ERC1	6.28e-14	0.423	0.812	0.452	1.43e-09
CYP20A1	6.42e-14	0.361	0.557	0.219	1.46e-09
AUTS2	6.43e-14	0.624	0.823	0.516	1.47e-09
NREP	6.64e-14	0.401	0.304	0.055	1.51e-09
TRIM22	6.84e-14	0.415	0.477	0.183	1.56e-09
TRAK1	7.03e-14	0.381	0.401	0.119	1.6e-09
WEE1	7.25e-14	0.352	0.306	0.055	1.65e-09
BOC	7.62e-14	0.314	0.445	0.146	1.74e-09
ANKRD11	7.78e-14	0.407	0.814	0.438	1.77e-09
PDE5A	8.81e-14	0.416	0.691	0.347	2.01e-09
PBX3	8.86e-14	0.407	0.657	0.306	2.02e-09
GRK5	9.25e-14	0.37	0.839	0.466	2.11e-09
EXOC6B	9.27e-14	0.394	0.76	0.425	2.11e-09
ARID5B	9.3e-14	0.443	0.85	0.511	2.12e-09
KIAA1324L	9.36e-14	0.443	0.356	0.091	2.13e-09
CTIF	9.36e-14	0.329	0.37	0.1	2.13e-09
ZMYM4	9.39e-14	0.419	0.616	0.269	2.14e-09
TMEM204	9.59e-14	0.363	0.637	0.288	2.19e-09
FIBIN	9.81e-14	0.427	0.7	0.361	2.24e-09
COP1	9.92e-14	0.271	0.732	0.365	2.26e-09
DMXL1	1.02e-13	0.355	0.593	0.256	2.32e-09
FGFR1	1.05e-13	0.373	0.809	0.434	2.39e-09
HEY1	1.13e-13	0.459	0.33	0.073	2.59e-09
AC012404.1	1.14e-13	0.339	0.466	0.16	2.61e-09
RNF217	1.17e-13	0.476	0.493	0.192	2.66e-09
AC022217.3	1.2e-13	0.42	0.329	0.068	2.73e-09
NEGR1	1.21e-13	0.574	0.961	0.699	2.75e-09
CCNY	1.22e-13	0.349	0.733	0.384	2.78e-09
PARD3	1.55e-13	0.386	0.908	0.548	3.54e-09
RALGAPA1	1.62e-13	0.414	0.809	0.466	3.69e-09
SLC9A9	1.65e-13	0.439	0.74	0.379	3.77e-09
FOXP1	1.66e-13	0.49	0.909	0.621	3.79e-09
DYNC2H1	1.66e-13	0.398	0.67	0.32	3.79e-09
PDCD4	1.69e-13	0.275	0.51	0.192	3.86e-09
RSRP1	1.75e-13	0.33	0.817	0.447	3.98e-09
MBTPS1	1.78e-13	0.317	0.565	0.237	4.06e-09
NORAD	1.84e-13	0.365	0.686	0.338	4.19e-09
ACAD11	1.94e-13	0.362	0.425	0.137	4.43e-09
IFI6	2.04e-13	0.318	0.508	0.192	4.64e-09
ZDHHC21	2.05e-13	0.325	0.485	0.183	4.68e-09
BPTF	2.1e-13	0.329	0.836	0.461	4.78e-09
COG5	2.12e-13	0.308	0.715	0.37	4.82e-09
HMCN1	2.13e-13	0.376	0.585	0.256	4.85e-09
CD34	2.24e-13	0.314	0.692	0.315	5.1e-09
ZNF280D	2.28e-13	0.392	0.634	0.292	5.2e-09
AKAP9	2.31e-13	0.354	0.826	0.47	5.27e-09
MXRA5	2.32e-13	0.509	0.424	0.142	5.28e-09
TENM4	2.41e-13	0.524	0.439	0.151	5.49e-09
EPS15	2.45e-13	0.365	0.849	0.502	5.58e-09
EVC2	2.45e-13	0.29	0.451	0.16	5.59e-09
GNAS	2.49e-13	0.447	0.877	0.648	5.67e-09
KLHDC1	2.58e-13	0.348	0.381	0.1	5.89e-09
DKK3	2.67e-13	0.356	0.554	0.233	6.09e-09
SMC6	2.72e-13	0.345	0.394	0.123	6.2e-09
ZNF208	2.86e-13	0.368	0.445	0.155	6.52e-09
SMCHD1	2.87e-13	0.281	0.756	0.402	6.54e-09
VWA8	2.93e-13	0.36	0.532	0.21	6.68e-09
LOX	2.97e-13	0.392	0.383	0.114	6.78e-09
SAMD9L	3.02e-13	0.355	0.292	0.05	6.89e-09
CCSER2	3.02e-13	0.288	0.674	0.342	6.9e-09
KDELR3	3.03e-13	0.317	0.418	0.128	6.9e-09
COBLL1	3.12e-13	0.285	0.56	0.233	7.12e-09
SERINC5	3.4e-13	0.538	0.557	0.256	7.75e-09
RNF216	3.44e-13	0.319	0.588	0.26	7.85e-09
AOPEP	3.46e-13	0.451	0.83	0.502	7.88e-09
CCPG1	3.66e-13	0.285	0.761	0.42	8.34e-09
ABLIM3	3.69e-13	0.499	0.498	0.21	8.41e-09
NTN4	3.69e-13	0.379	0.694	0.356	8.41e-09
ANKFY1	3.69e-13	0.363	0.461	0.164	8.42e-09
PLPP3	3.72e-13	0.391	0.803	0.457	8.49e-09
RBMS2	3.81e-13	0.295	0.496	0.183	8.68e-09
RB1	3.83e-13	0.423	0.669	0.342	8.73e-09
ARFGEF1	4e-13	0.258	0.675	0.347	9.12e-09
SMURF1	4.15e-13	0.381	0.616	0.283	9.47e-09
SNCAIP	4.26e-13	0.505	0.288	0.05	9.72e-09
TULP3	4.31e-13	0.322	0.477	0.183	9.82e-09
FMNL3	4.36e-13	0.397	0.465	0.178	9.93e-09
ANTXR2	4.43e-13	0.348	0.719	0.374	1.01e-08
NF1	4.5e-13	0.371	0.827	0.489	1.03e-08
INVS	4.57e-13	0.43	0.609	0.292	1.04e-08
GABPB2	4.75e-13	0.33	0.393	0.114	1.08e-08
TOR1AIP1	4.78e-13	0.267	0.51	0.192	1.09e-08
HEYL	4.97e-13	0.441	0.615	0.283	1.13e-08
MIS18BP1	5.1e-13	0.338	0.403	0.123	1.16e-08
ATXN3	5.11e-13	0.255	0.619	0.283	1.16e-08
HTR4	5.12e-13	0.435	0.3	0.055	1.17e-08
MIPOL1	5.14e-13	0.393	0.497	0.183	1.17e-08
MAGI2-AS3	5.29e-13	0.305	0.605	0.269	1.21e-08
DENND6A	5.3e-13	0.364	0.524	0.224	1.21e-08
CCNG2	5.34e-13	0.379	0.429	0.146	1.22e-08
SLC19A2	5.44e-13	0.346	0.565	0.247	1.24e-08
LRCH3	5.49e-13	0.314	0.72	0.379	1.25e-08
HP1BP3	5.8e-13	0.36	0.804	0.447	1.32e-08
RUNX1T1	6.17e-13	0.377	0.661	0.32	1.41e-08
RGCC	6.33e-13	0.341	0.379	0.105	1.44e-08
DUXAP8	6.51e-13	0.414	0.324	0.082	1.48e-08
PDE7A	6.69e-13	0.44	0.565	0.251	1.53e-08
AP002989.1	7.2e-13	1.06	0.323	0.078	1.64e-08
AFF4	7.64e-13	0.275	0.76	0.425	1.74e-08
TBC1D19	7.71e-13	0.359	0.418	0.137	1.76e-08
ABTB2	8.41e-13	0.543	0.64	0.329	1.92e-08
PKD2	8.47e-13	0.375	0.822	0.479	1.93e-08
TDRD3	8.96e-13	0.274	0.543	0.215	2.04e-08
GIGYF2	9.19e-13	0.267	0.649	0.292	2.1e-08
HEG1	9.28e-13	0.436	0.455	0.174	2.12e-08
JAM3	9.31e-13	0.275	0.527	0.205	2.12e-08
SPATS2	1.01e-12	0.4	0.5	0.201	2.31e-08
ZNF37A	1.02e-12	0.302	0.509	0.215	2.33e-08
PHACTR1	1.03e-12	0.422	0.304	0.064	2.34e-08
NINJ2	1.04e-12	0.38	0.377	0.11	2.36e-08
APPL2	1.04e-12	0.279	0.508	0.201	2.37e-08
AIDA	1.06e-12	0.285	0.491	0.192	2.42e-08
CDKAL1	1.09e-12	0.387	0.82	0.461	2.49e-08
USP15	1.11e-12	0.307	0.696	0.352	2.54e-08
CES1	1.15e-12	0.632	0.581	0.283	2.61e-08
BNIP3L	1.24e-12	0.402	0.894	0.616	2.82e-08
CAMSAP2	1.3e-12	0.339	0.593	0.274	2.96e-08
ANGPTL5	1.37e-12	0.366	0.384	0.123	3.12e-08
LGALS3BP	1.37e-12	0.327	0.769	0.42	3.13e-08
NHSL1	1.38e-12	0.554	0.512	0.219	3.14e-08
PTPRK	1.42e-12	0.527	0.701	0.393	3.25e-08
SNHG14	1.44e-12	0.328	0.705	0.333	3.29e-08
WDR70	1.45e-12	0.296	0.697	0.356	3.31e-08
FRS2	1.47e-12	0.261	0.462	0.169	3.35e-08
SCPEP1	1.49e-12	0.295	0.718	0.384	3.39e-08
ITFG1	1.5e-12	0.419	0.756	0.42	3.41e-08
CDK14	1.56e-12	0.457	0.812	0.466	3.55e-08
PKD1	1.58e-12	0.279	0.49	0.183	3.6e-08
ABCA10	1.61e-12	0.468	0.834	0.47	3.68e-08
CASD1	1.66e-12	0.286	0.435	0.146	3.79e-08
EFHC1	1.73e-12	0.339	0.461	0.169	3.94e-08
CCDC28A	1.92e-12	0.259	0.319	0.073	4.39e-08
MSI2	1.96e-12	0.405	0.711	0.37	4.47e-08
FBXL17	1.97e-12	0.394	0.678	0.352	4.5e-08
MAGI3	1.98e-12	0.365	0.575	0.274	4.52e-08
THUMPD1	2e-12	0.416	0.608	0.292	4.55e-08
ABCC5	2.12e-12	0.348	0.336	0.091	4.83e-08
AR	2.17e-12	0.285	0.326	0.078	4.95e-08
RBMS1	2.25e-12	0.393	0.955	0.721	5.13e-08
OTUD7A	2.26e-12	0.376	0.407	0.132	5.14e-08
IVNS1ABP	2.28e-12	0.34	0.381	0.119	5.19e-08
FAM114A1	2.29e-12	0.326	0.749	0.397	5.22e-08
EIF4G3	2.32e-12	0.361	0.799	0.466	5.28e-08
CILP	2.34e-12	0.403	0.396	0.128	5.34e-08
GAS1	2.34e-12	0.334	0.556	0.242	5.34e-08
XRN1	2.47e-12	0.321	0.698	0.356	5.64e-08
PHACTR2	2.5e-12	0.309	0.666	0.338	5.7e-08
MPHOSPH8	2.54e-12	0.297	0.818	0.438	5.78e-08
TTTY10	2.55e-12	0.355	0.292	0.059	5.83e-08
RHBDD1	2.56e-12	0.429	0.353	0.105	5.84e-08
BICRAL	2.61e-12	0.253	0.479	0.178	5.95e-08
RFX3	2.63e-12	0.33	0.551	0.237	5.99e-08
PLEKHM3	2.65e-12	0.299	0.347	0.091	6.04e-08
SEC24D	2.72e-12	0.385	0.787	0.47	6.21e-08
MCF2L2	2.87e-12	0.423	0.244	0.032	6.54e-08
EPB41L3	2.88e-12	0.447	0.448	0.169	6.57e-08
RAD51B	2.91e-12	0.505	0.455	0.174	6.64e-08
MYCBP2	2.94e-12	0.33	0.862	0.521	6.7e-08
BICD1	2.95e-12	0.379	0.613	0.311	6.72e-08
N4BP2	2.97e-12	0.316	0.286	0.055	6.77e-08
XPO1	3.09e-12	0.269	0.499	0.21	7.04e-08
DDX60	3.28e-12	0.351	0.282	0.055	7.49e-08
IGF1	3.29e-12	0.412	0.73	0.402	7.5e-08
BRD4	3.3e-12	0.255	0.678	0.333	7.53e-08
PSD3	3.31e-12	0.298	0.849	0.507	7.56e-08
CMKLR1	3.51e-12	0.387	0.28	0.055	8e-08
UBAP1	3.54e-12	0.271	0.563	0.26	8.08e-08
PGAP1	3.64e-12	0.37	0.533	0.224	8.31e-08
UBTD2	3.66e-12	0.335	0.412	0.142	8.35e-08
SLC46A3	3.82e-12	0.301	0.291	0.059	8.71e-08
MTMR3	3.86e-12	0.285	0.421	0.151	8.8e-08
CDK17	3.9e-12	0.382	0.441	0.164	8.9e-08
IL17RD	3.92e-12	0.329	0.275	0.05	8.94e-08
MAPK8	3.99e-12	0.461	0.526	0.242	9.1e-08
ATP9B	4.09e-12	0.276	0.611	0.288	9.34e-08
COPZ2	4.13e-12	0.299	0.377	0.119	9.41e-08
RANBP17	4.15e-12	0.44	0.332	0.087	9.45e-08
ZNF618	4.16e-12	0.31	0.347	0.091	9.48e-08
FMNL2	4.28e-12	0.511	0.772	0.443	9.75e-08
TTN-AS1	4.47e-12	0.262	0.434	0.155	1.02e-07
UBE4B	4.56e-12	0.273	0.512	0.215	1.04e-07
EIF2AK2	4.62e-12	0.269	0.539	0.242	1.05e-07
SLC23A2	4.65e-12	0.315	0.376	0.114	1.06e-07
MICAL2	4.66e-12	0.432	0.419	0.146	1.06e-07
CDH19	4.81e-12	0.337	0.974	0.772	1.1e-07
SETX	4.96e-12	0.27	0.664	0.32	1.13e-07
NIN	5.29e-12	0.324	0.483	0.192	1.21e-07
HBP1	5.39e-12	0.257	0.588	0.251	1.23e-07
CRISPLD1	5.45e-12	0.356	0.244	0.032	1.24e-07
CREB5	5.53e-12	0.452	0.748	0.452	1.26e-07
CCDC144NL-AS1	5.54e-12	0.331	0.262	0.046	1.26e-07
TLK1	5.65e-12	0.38	0.529	0.233	1.29e-07
STAT5B	5.75e-12	0.377	0.589	0.283	1.31e-07
GNB1	5.88e-12	0.269	0.761	0.406	1.34e-07
P4HA1	6.02e-12	0.354	0.655	0.333	1.37e-07
DHFR	6.19e-12	0.298	0.226	0.023	1.41e-07
NSRP1	6.69e-12	0.275	0.687	0.342	1.52e-07
ARMH4	6.86e-12	0.257	0.419	0.142	1.56e-07
ZNF254	7.3e-12	0.329	0.442	0.169	1.66e-07
BACH2	7.34e-12	0.293	0.67	0.333	1.67e-07
MFAP4	7.48e-12	0.547	0.76	0.438	1.71e-07
PTPRD	7.54e-12	0.424	0.523	0.224	1.72e-07
ZNF609	7.83e-12	0.307	0.572	0.288	1.79e-07
CD2AP	7.91e-12	0.324	0.438	0.174	1.8e-07
DENND5A	7.97e-12	0.38	0.605	0.306	1.82e-07
LINC01515	8.26e-12	0.748	0.212	0.018	1.88e-07
RNGTT	8.37e-12	0.31	0.419	0.146	1.91e-07
ARRDC3	8.4e-12	0.293	0.493	0.201	1.92e-07
ZKSCAN1	8.65e-12	0.3	0.528	0.228	1.97e-07
PDZRN3	8.87e-12	0.509	0.33	0.091	2.02e-07
HDAC8	9.05e-12	0.432	0.54	0.26	2.06e-07
TTC17	9.52e-12	0.283	0.696	0.374	2.17e-07
DYRK2	9.54e-12	0.296	0.391	0.132	2.18e-07
HCG17	9.7e-12	0.303	0.416	0.146	2.21e-07
KDM5A	9.85e-12	0.324	0.538	0.219	2.25e-07
EXOC4	1.02e-11	0.289	0.878	0.562	2.32e-07
ATAD2B	1.05e-11	0.289	0.529	0.228	2.4e-07
GALNT11	1.06e-11	0.339	0.502	0.21	2.41e-07
ZFYVE16	1.07e-11	0.285	0.528	0.228	2.44e-07
PIBF1	1.08e-11	0.355	0.633	0.324	2.46e-07
SLC25A37	1.09e-11	0.305	0.465	0.187	2.49e-07
ANP32A	1.1e-11	0.261	0.542	0.247	2.51e-07
PAN3	1.15e-11	0.328	0.781	0.434	2.62e-07
PPP3CB-AS1	1.17e-11	0.284	0.197	0.009	2.66e-07
CHD6	1.18e-11	0.28	0.624	0.292	2.7e-07
KCNT2	1.19e-11	0.368	0.733	0.416	2.71e-07
TASP1	1.19e-11	0.285	0.516	0.224	2.72e-07
USO1	1.22e-11	0.259	0.696	0.342	2.77e-07
ELMSAN1	1.28e-11	0.303	0.389	0.128	2.93e-07
NEO1	1.3e-11	0.325	0.493	0.215	2.97e-07
GALNT7	1.33e-11	0.279	0.492	0.196	3.04e-07
SOX5	1.36e-11	0.548	0.75	0.457	3.1e-07
EXT2	1.38e-11	0.325	0.476	0.192	3.14e-07
RBM25	1.38e-11	0.282	0.764	0.438	3.15e-07
SIK2	1.41e-11	0.28	0.55	0.256	3.22e-07
LINC00894	1.43e-11	0.349	0.38	0.123	3.26e-07
FAM13B	1.43e-11	0.305	0.486	0.201	3.26e-07
KALRN	1.43e-11	0.6	0.411	0.155	3.27e-07
FBN1	1.45e-11	0.597	0.979	0.735	3.3e-07
KREMEN1	1.56e-11	0.315	0.377	0.123	3.56e-07
EFCAB2	1.59e-11	0.452	0.451	0.192	3.63e-07
SPIDR	1.69e-11	0.469	0.765	0.461	3.86e-07
KMT2C	1.7e-11	0.324	0.868	0.566	3.87e-07
DDIT4	1.7e-11	0.389	0.668	0.356	3.88e-07
MATN2	1.8e-11	0.273	0.678	0.338	4.11e-07
ANOS1	1.8e-11	0.359	0.363	0.114	4.11e-07
DPYSL3	1.82e-11	0.306	0.723	0.397	4.16e-07
XG	1.85e-11	0.324	0.228	0.027	4.22e-07
NBPF11	1.85e-11	0.261	0.247	0.037	4.23e-07
ZHX2	1.95e-11	0.339	0.574	0.26	4.45e-07
ZNF106	1.95e-11	0.33	0.571	0.283	4.46e-07
PLOD1	1.96e-11	0.262	0.509	0.215	4.48e-07
NCKAP5	1.99e-11	0.53	0.241	0.037	4.55e-07
FAF1	2.01e-11	0.261	0.81	0.498	4.59e-07
ZNF431	2.13e-11	0.26	0.326	0.091	4.86e-07
CEP290	2.15e-11	0.348	0.41	0.151	4.91e-07
UST	2.21e-11	0.401	0.647	0.347	5.04e-07
ZCWPW2	2.34e-11	0.321	0.3	0.073	5.34e-07
MOB3B	2.55e-11	0.453	0.337	0.1	5.81e-07
FUT8	2.72e-11	0.33	0.481	0.205	6.21e-07
TCF21	2.81e-11	0.354	0.577	0.297	6.41e-07
NEDD4	2.9e-11	0.386	0.484	0.21	6.61e-07
KCNMB2	2.9e-11	0.825	0.235	0.037	6.61e-07
IGF1R	2.91e-11	0.288	0.787	0.429	6.63e-07
FBLN2	2.94e-11	0.298	0.922	0.635	6.7e-07
PDPR	2.99e-11	0.276	0.299	0.073	6.83e-07
TRIP11	3.01e-11	0.302	0.595	0.288	6.86e-07
NCK2	3.1e-11	0.318	0.355	0.11	7.07e-07
ITPRIPL2	3.15e-11	0.264	0.566	0.26	7.19e-07
CTCF	3.31e-11	0.275	0.347	0.105	7.55e-07
ITGA9	3.34e-11	0.437	0.376	0.128	7.62e-07
ARID2	3.39e-11	0.299	0.612	0.288	7.72e-07
CCDC14	3.41e-11	0.304	0.402	0.146	7.77e-07
BTRC	3.49e-11	0.344	0.44	0.174	7.96e-07
ADGRL2	3.5e-11	0.316	0.395	0.132	7.98e-07
PPP3CB	3.55e-11	0.351	0.604	0.297	8.09e-07
OSBPL10	3.58e-11	0.28	0.339	0.105	8.15e-07
KLF9	3.62e-11	0.268	0.815	0.498	8.26e-07
DOK6	3.76e-11	0.309	0.449	0.178	8.57e-07
SPSB1	3.8e-11	0.334	0.44	0.174	8.67e-07
IRS1	3.83e-11	0.25	0.357	0.114	8.73e-07
RGL3	3.93e-11	0.315	0.388	0.137	8.97e-07
WBP1L	4.05e-11	0.29	0.605	0.292	9.24e-07
NPRL3	4.14e-11	0.253	0.37	0.119	9.44e-07
PIK3CB	4.18e-11	0.273	0.373	0.119	9.54e-07
NFE2L2	4.25e-11	0.336	0.87	0.584	9.7e-07
LRMDA	4.48e-11	0.494	0.52	0.242	1.02e-06
ABCA5	4.48e-11	0.306	0.429	0.169	1.02e-06
SMC5-AS1	4.57e-11	0.358	0.287	0.068	1.04e-06
R3HDM2	4.64e-11	0.283	0.677	0.347	1.06e-06
AC139887.2	4.66e-11	0.337	0.315	0.082	1.06e-06
DZIP1	4.73e-11	0.299	0.37	0.123	1.08e-06
HOOK3	5.01e-11	0.263	0.724	0.411	1.14e-06
FBLN1	5.16e-11	0.408	0.939	0.689	1.18e-06
RABGEF1	5.17e-11	0.351	0.59	0.301	1.18e-06
SERPINE1	5.19e-11	1.07	0.423	0.174	1.18e-06
SLC16A4	5.76e-11	0.266	0.421	0.16	1.31e-06
SP100	5.83e-11	0.257	0.696	0.37	1.33e-06
TMEM14B	5.86e-11	0.32	0.648	0.342	1.34e-06
TBC1D32	6.09e-11	0.392	0.331	0.105	1.39e-06
KIAA1328	6.31e-11	0.378	0.543	0.265	1.44e-06
TTLL7	6.73e-11	0.269	0.557	0.256	1.54e-06
NEK11	6.9e-11	0.384	0.272	0.064	1.57e-06
MAP2K6	7.01e-11	0.373	0.237	0.037	1.6e-06
JDP2	7.17e-11	0.398	0.457	0.187	1.64e-06
RASA2	7.38e-11	0.357	0.531	0.251	1.68e-06
NFX1	7.46e-11	0.299	0.445	0.178	1.7e-06
MCU	7.49e-11	0.36	0.404	0.151	1.71e-06
MARK1	7.5e-11	0.285	0.374	0.123	1.71e-06
PDE1A	7.63e-11	0.298	0.627	0.297	1.74e-06
GLIS3	7.71e-11	0.35	0.863	0.612	1.76e-06
FBXW8	7.72e-11	0.32	0.351	0.114	1.76e-06
CCDC88A	7.82e-11	0.383	0.499	0.233	1.78e-06
AMOTL1	8.28e-11	0.279	0.5	0.215	1.89e-06
DENND4A	8.53e-11	0.325	0.644	0.342	1.95e-06
NCOA3	8.81e-11	0.327	0.62	0.315	2.01e-06
RB1CC1	9.17e-11	0.282	0.683	0.365	2.09e-06
TCF7L1	9.23e-11	0.315	0.539	0.26	2.1e-06
ANGPT1	9.44e-11	0.461	0.366	0.128	2.15e-06
PCBP1-AS1	9.8e-11	0.3	0.418	0.155	2.23e-06
LINC00278	1.01e-10	0.497	0.297	0.082	2.29e-06
MEF2A	1.05e-10	0.353	0.705	0.393	2.38e-06
ZNF718	1.06e-10	0.302	0.315	0.091	2.42e-06
RAD9A	1.06e-10	0.303	0.355	0.114	2.42e-06
ZFPM2-AS1	1.07e-10	0.275	0.626	0.306	2.44e-06
RPH3AL	1.08e-10	0.322	0.295	0.078	2.46e-06
ATXN2	1.11e-10	0.267	0.644	0.333	2.53e-06
FARP1	1.15e-10	0.284	0.545	0.247	2.61e-06
EFHD1	1.2e-10	0.337	0.477	0.201	2.74e-06
ARGLU1	1.21e-10	0.288	0.9	0.566	2.76e-06
NAP1L1	1.26e-10	0.333	0.822	0.511	2.88e-06
SUSD6	1.31e-10	0.29	0.322	0.096	2.99e-06
TIMP2	1.38e-10	0.385	0.888	0.589	3.15e-06
AC005670.3	1.39e-10	0.252	0.364	0.123	3.18e-06
SMARCAD1	1.41e-10	0.274	0.429	0.169	3.22e-06
UBR2	1.45e-10	0.347	0.719	0.402	3.31e-06
FBLN5	1.47e-10	0.273	0.894	0.612	3.34e-06
DIAPH2	1.49e-10	0.299	0.764	0.443	3.39e-06
CDC27	1.5e-10	0.308	0.636	0.324	3.43e-06
SPOPL	1.51e-10	0.287	0.383	0.137	3.45e-06
PHKA1	1.52e-10	0.304	0.211	0.027	3.46e-06
GPBP1L1	1.56e-10	0.292	0.517	0.224	3.56e-06
KIAA1211	1.68e-10	0.431	0.185	0.014	3.83e-06
RBM26	1.73e-10	0.273	0.673	0.352	3.95e-06
MICU3	1.76e-10	0.3	0.413	0.164	4.01e-06
ZFPM2	1.78e-10	0.34	0.915	0.658	4.06e-06
IGFBP5	1.84e-10	0.742	0.623	0.365	4.2e-06
SPG11	1.89e-10	0.33	0.563	0.279	4.3e-06
SETDB2	1.98e-10	0.269	0.242	0.046	4.52e-06
FLG-AS1	1.99e-10	0.45	0.297	0.087	4.55e-06
YTHDC2	2.1e-10	0.25	0.499	0.224	4.78e-06
KCNS3	2.11e-10	0.353	0.349	0.114	4.8e-06
SMAD9	2.11e-10	0.28	0.251	0.05	4.81e-06
WWOX	2.12e-10	0.567	0.762	0.521	4.83e-06
ZNF235	2.13e-10	0.4	0.286	0.078	4.85e-06
DYNC1LI1	2.23e-10	0.297	0.488	0.224	5.08e-06
GANC	2.25e-10	0.253	0.279	0.068	5.14e-06
SLC25A12	2.26e-10	0.332	0.491	0.215	5.15e-06
PTPRT	2.28e-10	0.65	0.201	0.023	5.19e-06
FBXO11	2.29e-10	0.257	0.69	0.388	5.23e-06
LBH	2.34e-10	0.299	0.291	0.078	5.33e-06
LONRF3	2.35e-10	0.367	0.24	0.046	5.36e-06
GBF1	2.4e-10	0.304	0.537	0.256	5.48e-06
LINC00968	2.48e-10	0.303	0.16	0	5.66e-06
HIPK3	2.6e-10	0.258	0.76	0.438	5.92e-06
MGAT5	2.62e-10	0.27	0.506	0.224	5.98e-06
MSC-AS1	2.62e-10	0.362	0.666	0.365	5.98e-06
HMBOX1	2.63e-10	0.33	0.522	0.247	6e-06
RND3	2.96e-10	0.379	0.565	0.292	6.74e-06
LAMC1	3.24e-10	0.337	0.949	0.721	7.38e-06
ZNF721	3.38e-10	0.334	0.497	0.219	7.7e-06
NDUFA4L2	3.45e-10	0.273	0.519	0.242	7.86e-06
PDK3	3.47e-10	0.361	0.383	0.151	7.91e-06
DERA	3.5e-10	0.277	0.491	0.228	7.99e-06
ANKRD13C	3.69e-10	0.268	0.462	0.192	8.41e-06
MRNIP	3.73e-10	0.266	0.308	0.091	8.5e-06
AC005165.1	3.81e-10	0.496	0.279	0.073	8.7e-06
SH3D19	4.01e-10	0.273	0.887	0.616	9.15e-06
THRB	4.09e-10	0.301	0.48	0.205	9.32e-06
MAML2	4.14e-10	0.354	0.877	0.612	9.43e-06
WRN	4.2e-10	0.305	0.476	0.215	9.57e-06
CCDC30	4.28e-10	0.312	0.191	0.018	9.77e-06
LINC01697	4.66e-10	0.496	0.239	0.05	1.06e-05
SDC2	4.76e-10	0.36	0.871	0.557	1.09e-05
MORC3	4.76e-10	0.306	0.52	0.242	1.09e-05
FUT10	4.8e-10	0.337	0.262	0.068	1.09e-05
LINC01239	4.9e-10	0.627	0.205	0.027	1.12e-05
CHSY3	5.06e-10	0.625	0.436	0.205	1.15e-05
MEIS2	5.27e-10	0.359	0.867	0.553	1.2e-05
ARFIP1	5.52e-10	0.284	0.471	0.205	1.26e-05
PMS1	5.56e-10	0.255	0.343	0.114	1.27e-05
DZIP3	5.77e-10	0.252	0.298	0.087	1.32e-05
TIAM1	5.89e-10	0.359	0.377	0.146	1.34e-05
ARIH1	5.95e-10	0.388	0.694	0.402	1.36e-05
CHD2	6.03e-10	0.254	0.683	0.374	1.38e-05
SENP2	6.26e-10	0.259	0.364	0.128	1.43e-05
AL591501.1	6.45e-10	0.7	0.269	0.073	1.47e-05
EIF4A2	6.48e-10	0.258	0.802	0.502	1.48e-05
FBXO38	6.54e-10	0.262	0.358	0.123	1.49e-05
ZEB1-AS1	6.55e-10	0.43	0.292	0.091	1.49e-05
WWP1	6.66e-10	0.319	0.519	0.247	1.52e-05
EYA3	6.83e-10	0.359	0.311	0.096	1.56e-05
NR3C2	6.85e-10	0.287	0.47	0.201	1.56e-05
CTTNBP2	7.01e-10	0.328	0.228	0.041	1.6e-05
TTC7B	7.02e-10	0.267	0.362	0.132	1.6e-05
SIPA1L3	7.03e-10	0.344	0.357	0.132	1.6e-05
SEZ6L	7.35e-10	0.487	0.161	0.005	1.68e-05
GNB5	7.42e-10	0.254	0.328	0.105	1.69e-05
HHAT	7.57e-10	0.272	0.318	0.1	1.73e-05
TSC1	7.98e-10	0.276	0.276	0.073	1.82e-05
BABAM2	8.05e-10	0.306	0.599	0.324	1.84e-05
GPHN	8.63e-10	0.391	0.792	0.516	1.97e-05
AC018742.1	8.65e-10	0.624	0.151	0	1.97e-05
SPARC	8.68e-10	0.431	0.889	0.653	1.98e-05
ADGRA2	9.12e-10	0.26	0.324	0.105	2.08e-05
ABCA8	9.21e-10	0.437	0.981	0.74	2.1e-05
EHMT1	9.5e-10	0.266	0.561	0.279	2.17e-05
KDM3B	9.58e-10	0.263	0.478	0.205	2.19e-05
TAOK3	9.62e-10	0.256	0.535	0.251	2.19e-05
DIPK2A	9.7e-10	0.383	0.357	0.128	2.21e-05
CEP164	9.89e-10	0.258	0.395	0.16	2.25e-05
PPP2R2A	9.93e-10	0.269	0.661	0.37	2.27e-05
ZCCHC7	9.97e-10	0.275	0.789	0.479	2.27e-05
VCAN	1.02e-09	0.321	0.909	0.603	2.33e-05
MICU2	1.09e-09	0.276	0.595	0.306	2.48e-05
KIAA0825	1.09e-09	0.392	0.323	0.11	2.48e-05
HIF3A	1.13e-09	0.355	0.43	0.192	2.58e-05
AC097662.1	1.15e-09	0.267	0.274	0.073	2.63e-05
APPBP2	1.15e-09	0.294	0.51	0.237	2.63e-05
KIAA0319L	1.18e-09	0.256	0.471	0.21	2.69e-05
BTBD9	1.19e-09	0.382	0.557	0.288	2.71e-05
NBAS	1.23e-09	0.254	0.596	0.311	2.81e-05
FARP2	1.25e-09	0.263	0.407	0.155	2.85e-05
JUND	1.26e-09	0.546	0.879	0.648	2.88e-05
SRPK2	1.27e-09	0.323	0.64	0.342	2.89e-05
FNBP1	1.34e-09	0.264	0.598	0.306	3.05e-05
AC016831.7	1.35e-09	0.317	0.316	0.105	3.07e-05
UBE3B	1.38e-09	0.256	0.239	0.055	3.16e-05
SHISA3	1.4e-09	0.265	0.372	0.142	3.19e-05
ANKRD17	1.43e-09	0.309	0.766	0.457	3.26e-05
LINC00662	1.44e-09	0.292	0.37	0.146	3.27e-05
SHLD2	1.48e-09	0.305	0.431	0.178	3.39e-05
RUSC2	1.51e-09	0.287	0.412	0.169	3.45e-05
SNAI2	1.53e-09	0.26	0.375	0.146	3.48e-05
NECTIN3	1.55e-09	0.258	0.437	0.183	3.54e-05
SH3RF1	1.59e-09	0.32	0.509	0.247	3.63e-05
ZNF407	1.7e-09	0.417	0.473	0.228	3.88e-05
MYO6	1.73e-09	0.301	0.506	0.242	3.94e-05
TRAPPC9	1.74e-09	0.316	0.487	0.233	3.96e-05
DNMBP	1.84e-09	0.284	0.37	0.146	4.19e-05
SOCS2	1.87e-09	0.277	0.352	0.132	4.27e-05
ANXA5	1.98e-09	0.403	0.92	0.721	4.52e-05
ZC3H12B	2.01e-09	0.416	0.232	0.05	4.59e-05
PIWIL4	2.01e-09	0.255	0.235	0.055	4.59e-05
DCN	2.04e-09	0.415	0.993	0.804	4.65e-05
KLHL20	2.08e-09	0.298	0.373	0.142	4.75e-05
ANO1	2.09e-09	0.37	0.334	0.114	4.77e-05
SMYD3	2.1e-09	0.401	0.671	0.397	4.79e-05
DIO2	2.11e-09	0.365	0.52	0.256	4.81e-05
RNF180	2.11e-09	0.29	0.484	0.228	4.82e-05
TLE4	2.2e-09	0.3	0.588	0.315	5.02e-05
FER	2.25e-09	0.314	0.822	0.502	5.12e-05
NUDT4	2.31e-09	0.269	0.426	0.183	5.26e-05
ANKIB1	2.34e-09	0.35	0.554	0.288	5.34e-05
ZFP64	2.36e-09	0.305	0.202	0.032	5.39e-05
CCDC102B	2.48e-09	0.519	0.299	0.1	5.65e-05
MTRNR2L1	2.51e-09	0.281	0.31	0.1	5.72e-05
VPS39	2.59e-09	0.266	0.319	0.105	5.91e-05
FNDC3B	2.71e-09	0.336	0.973	0.767	6.17e-05
NUBPL	2.74e-09	0.356	0.497	0.242	6.25e-05
PGR-AS1	2.75e-09	0.293	0.219	0.041	6.27e-05
ZNF365	2.97e-09	0.267	0.142	0	6.77e-05
NCKAP1	3.03e-09	0.27	0.772	0.447	6.91e-05
SUCLG2-AS1	3.04e-09	0.447	0.247	0.064	6.93e-05
ZNF44	3.08e-09	0.281	0.324	0.114	7.03e-05
MBOAT1	3.1e-09	0.257	0.279	0.078	7.07e-05
PGR	3.11e-09	0.278	0.295	0.091	7.09e-05
EPB41L5	3.12e-09	0.257	0.335	0.119	7.12e-05
CNKSR2	3.18e-09	0.318	0.277	0.078	7.25e-05
CLASP2	3.29e-09	0.279	0.698	0.402	7.5e-05
C1QTNF7	3.3e-09	0.275	0.328	0.11	7.52e-05
PDLIM3	3.66e-09	0.302	0.75	0.489	8.34e-05
SDCCAG8	3.69e-09	0.29	0.725	0.416	8.42e-05
PDGFRA	3.7e-09	0.44	0.816	0.53	8.45e-05
PLCL2	3.81e-09	0.26	0.386	0.146	8.68e-05
EPS15L1	3.89e-09	0.252	0.435	0.187	8.87e-05
PTPN4	4.04e-09	0.29	0.402	0.164	9.21e-05
JAZF1	4.05e-09	0.29	0.488	0.237	9.24e-05
SLMAP	4.06e-09	0.285	0.574	0.292	9.25e-05
NSD2	4.18e-09	0.322	0.246	0.064	9.54e-05
SBF2	4.25e-09	0.285	0.832	0.525	9.69e-05
AC020916.1	4.29e-09	0.372	0.338	0.128	9.78e-05
ANXA4	4.36e-09	0.294	0.675	0.393	9.94e-05
RFX7	4.57e-09	0.282	0.43	0.187	0.000104
SMARCC1	4.59e-09	0.295	0.502	0.247	0.000105
DLG2	4.61e-09	0.421	0.728	0.461	0.000105
MIR100HG	4.69e-09	0.334	0.812	0.516	0.000107
WDPCP	4.86e-09	0.361	0.508	0.256	0.000111
ARMC2	5e-09	0.297	0.256	0.073	0.000114
TBC1D4	5.02e-09	0.288	0.504	0.247	0.000114
DPH6-DT	5.28e-09	0.299	0.196	0.032	0.00012
SRPX2	5.4e-09	0.282	0.738	0.452	0.000123
AC011346.1	5.77e-09	0.374	0.172	0.018	0.000132
SPDYA	5.79e-09	0.339	0.18	0.023	0.000132
LMO7	5.83e-09	0.311	0.28	0.087	0.000133
POSTN	5.85e-09	1.53	0.238	0.059	0.000134
MED15	5.87e-09	0.254	0.371	0.146	0.000134
HSP90AA1	6.16e-09	0.38	0.927	0.795	0.00014
UBE2R2	6.43e-09	0.252	0.579	0.311	0.000147
CDR2	6.76e-09	0.341	0.52	0.265	0.000154
SOD3	6.9e-09	0.361	0.828	0.58	0.000157
GXYLT2	7.04e-09	0.298	0.596	0.32	0.000161
KLRD1	7.11e-09	0.35	0.218	0.046	0.000162
IFT88	7.12e-09	0.267	0.383	0.155	0.000162
NFATC1	7.13e-09	0.348	0.242	0.064	0.000163
PPP3R1	7.19e-09	0.253	0.457	0.21	0.000164
ZNF236	7.22e-09	0.272	0.276	0.087	0.000165
ELP4	7.25e-09	0.275	0.404	0.178	0.000165
THOC1	8.11e-09	0.285	0.376	0.155	0.000185
ALS2	8.28e-09	0.275	0.308	0.11	0.000189
GAS7	8.35e-09	0.319	0.918	0.621	0.00019
ITGBL1	8.48e-09	0.256	0.479	0.228	0.000193
SLC41A2	8.63e-09	0.279	0.342	0.137	0.000197
KLHDC10	8.98e-09	0.297	0.352	0.142	0.000205
IMMP2L	1.06e-08	0.377	0.837	0.566	0.000241
FMOD	1.07e-08	0.542	0.445	0.21	0.000245
ENC1	1.1e-08	0.268	0.258	0.073	0.000252
ELF2	1.1e-08	0.272	0.792	0.502	0.000252
PLCH1	1.11e-08	0.349	0.204	0.041	0.000253
CEP83	1.12e-08	0.261	0.401	0.174	0.000256
ARHGAP25	1.14e-08	0.287	0.16	0.014	0.000259
SLC30A9	1.16e-08	0.251	0.517	0.26	0.000264
SUMF1	1.19e-08	0.314	0.479	0.242	0.000271
AC007376.2	1.33e-08	0.291	0.196	0.037	0.000302
BMPR2	1.41e-08	0.281	0.73	0.429	0.000321
TBC1D1	1.5e-08	0.261	0.381	0.16	0.000342
TASOR2	1.51e-08	0.277	0.642	0.356	0.000345
IFI44L	1.52e-08	0.3	0.251	0.073	0.000346
TCAIM	1.53e-08	0.285	0.237	0.064	0.000348
AC107208.1	1.58e-08	0.266	0.226	0.055	0.00036
RAVER2	1.62e-08	0.26	0.218	0.05	0.00037
AC011603.2	1.86e-08	0.268	0.171	0.023	0.000423
EDA	1.92e-08	0.575	0.336	0.142	0.000439
MAP2	1.95e-08	0.341	0.235	0.064	0.000444
MAML3	1.98e-08	0.343	0.492	0.256	0.000452
CORIN	2e-08	0.315	0.186	0.032	0.000456
ZC4H2	2.18e-08	0.379	0.254	0.078	0.000497
SYT17	2.23e-08	0.298	0.167	0.023	0.000508
PRELID2	2.26e-08	0.436	0.305	0.114	0.000515
FRY	2.29e-08	0.338	0.599	0.338	0.000521
AC012291.3	2.4e-08	0.256	0.154	0.014	0.000548
ACER2	2.45e-08	0.252	0.196	0.037	0.000558
FGGY	2.53e-08	0.264	0.27	0.082	0.000576
CCNI	2.78e-08	0.398	0.863	0.694	0.000634
SAMD4A	2.94e-08	0.285	0.637	0.379	0.00067
CYBRD1	2.95e-08	0.29	0.843	0.571	0.000672
NEK1	3.08e-08	0.257	0.545	0.279	0.000703
SERTAD2	3.16e-08	0.28	0.267	0.082	0.00072
CNBD1	3.17e-08	0.481	0.142	0.009	0.000724
SPRY4-AS1	3.22e-08	0.266	0.229	0.059	0.000734
GPR173	3.25e-08	0.324	0.303	0.119	0.000741
FOS	3.33e-08	0.466	0.675	0.447	0.00076
FOCAD	3.35e-08	0.291	0.522	0.274	0.000764
LIN7A	3.37e-08	0.305	0.243	0.073	0.000769
LUZP1	3.41e-08	0.254	0.43	0.196	0.000778
ZNF274	3.44e-08	0.259	0.232	0.064	0.000785
EPS8	3.82e-08	0.295	0.861	0.616	0.000871
TMEM260	3.87e-08	0.264	0.32	0.119	0.000883
FNDC1	3.99e-08	0.336	0.187	0.037	0.000909
UBXN2A	4.2e-08	0.261	0.408	0.187	0.000957
GPC6	4.24e-08	0.506	0.479	0.247	0.000967
PTPRA	4.36e-08	0.256	0.749	0.457	0.000994
TSHZ2	4.48e-08	0.361	0.715	0.452	0.00102
MDFIC	4.78e-08	0.323	0.393	0.187	0.00109
RANBP3L	4.87e-08	0.44	0.235	0.068	0.00111
LEPR	4.91e-08	0.371	0.286	0.1	0.00112
TMEM241	5.02e-08	0.315	0.367	0.16	0.00114
DGKH	5.52e-08	0.302	0.408	0.187	0.00126
COL6A3	6.03e-08	0.305	0.969	0.717	0.00137
ANKRD26	6.64e-08	0.285	0.358	0.155	0.00151
VPS13A	6.87e-08	0.271	0.455	0.233	0.00157
ITGA5	7e-08	0.331	0.512	0.269	0.0016
SLX4IP	7.26e-08	0.255	0.26	0.082	0.00166
ABCA9	7.97e-08	0.32	0.834	0.548	0.00182
PLCL1	8.91e-08	0.311	0.274	0.096	0.00203
NLGN4Y	9.02e-08	0.321	0.312	0.123	0.00206
TRAPPC8	9.59e-08	0.27	0.392	0.178	0.00219
ZRANB3	1.04e-07	0.277	0.292	0.105	0.00237
SWT1	1.09e-07	0.282	0.231	0.068	0.00248
CYP4B1	1.15e-07	0.269	0.391	0.183	0.00263
CEP128	1.21e-07	0.41	0.198	0.05	0.00277
IL6R	1.22e-07	0.253	0.286	0.1	0.00277
BDNF-AS	1.3e-07	0.285	0.178	0.037	0.00295
MINDY4	1.32e-07	0.269	0.294	0.11	0.00301
PPDPF	1.41e-07	0.271	0.712	0.47	0.00321
DCAF10	1.42e-07	0.329	0.418	0.21	0.00324
FAM20A	1.44e-07	0.265	0.248	0.082	0.00328
COL6A6	1.46e-07	0.3	0.199	0.05	0.00333
MTSS1	1.51e-07	0.311	0.321	0.128	0.00345
PLEKHG2	1.55e-07	0.314	0.178	0.037	0.00353
AL035446.2	1.6e-07	0.836	0.378	0.196	0.00365
ZNF611	1.8e-07	0.279	0.252	0.087	0.00411
SFMBT2	1.96e-07	0.258	0.286	0.11	0.00448
AC008050.1	2.04e-07	0.293	0.147	0.018	0.00466
FAM222B	2.15e-07	0.283	0.289	0.11	0.0049
CNTLN	2.18e-07	0.295	0.503	0.274	0.00498
MYOC	2.42e-07	0.451	0.222	0.064	0.00553
FSD1L	2.95e-07	0.252	0.296	0.119	0.00673
XYLT1	3.56e-07	0.265	0.452	0.233	0.00812
PRTG	4.03e-07	0.265	0.193	0.05	0.00919
PCED1B	4.26e-07	0.296	0.278	0.105	0.00971
ELL2	4.59e-07	0.612	0.631	0.416	0.0105
PELI1	5.1e-07	0.347	0.332	0.146	0.0116
GRK4	5.26e-07	0.253	0.195	0.055	0.012
EMSY	5.97e-07	0.271	0.381	0.192	0.0136
CACNA1C	6.36e-07	0.28	0.527	0.297	0.0145
EYA2	6.91e-07	0.251	0.232	0.078	0.0158
ADAMTS6	7.27e-07	0.434	0.297	0.128	0.0166
RMST	7.56e-07	0.405	0.233	0.082	0.0172
TGFBI	8.04e-07	0.283	0.357	0.174	0.0183
SGO1-AS1	9.16e-07	0.526	0.155	0.032	0.0209
AP001347.1	9.48e-07	0.289	0.236	0.087	0.0216
MTERF1	9.76e-07	0.267	0.294	0.123	0.0222
CNNM2	1.02e-06	0.258	0.24	0.087	0.0232
IGFBP6	1.11e-06	0.643	0.724	0.479	0.0252
SPOCK1	1.12e-06	0.28	0.587	0.352	0.0255
KIAA1755	1.14e-06	0.282	0.37	0.178	0.026
ARHGAP44	1.23e-06	0.27	0.226	0.078	0.028
CAPS2	1.35e-06	0.264	0.345	0.16	0.0308
HSPH1	1.36e-06	0.291	0.408	0.215	0.0311
EGR1	1.49e-06	0.494	0.438	0.242	0.034
AC005162.3	1.6e-06	0.255	0.154	0.032	0.0365
TCF12	2.06e-06	0.25	0.918	0.671	0.0469
SCGB2B2	2.18e-06	0.297	0.156	0.037	0.0496

## Sheet: downregulated in HF
Table S4, downreagulated genes in HFrEF (logFC > 0.25, adj_P < 0.05)
Gene	p_val	avg_log2FC	pct.1	pct.2	p_val_adj
XIST	1.08e-65	-1.3	0	0.242	2.47e-61
SLC35F1	1.69e-50	-1.77	0.027	0.301	3.86e-46
CCL2	5.34e-48	-3.3	0.094	0.447	1.22e-43
H3F3B	1.14e-40	-1.16	0.864	0.913	2.6e-36
RARRES1	1.91e-38	-3.23	0.276	0.603	4.35e-34
S100A6	4.53e-36	-1.11	0.909	0.95	1.03e-31
IFITM3	6.93e-34	-1.5	0.833	0.868	1.58e-29
GPX3	2.56e-29	-2.4	0.377	0.626	5.84e-25
SERPINA3	2.66e-28	-2.06	0.333	0.589	6.07e-24
MT2A	1.09e-27	-2.32	0.511	0.708	2.49e-23
HBB	2.76e-25	-0.396	0	0.091	6.29e-21
IFITM2	6.04e-25	-1.32	0.63	0.726	1.38e-20
SELENOM	2.78e-24	-1.17	0.77	0.758	6.35e-20
MT-ND3	2.34e-23	-0.611	0.996	1	5.34e-19
MT-ND2	2.79e-21	-0.735	0.993	0.977	6.36e-17
PTMA	5.46e-21	-1.03	0.87	0.881	1.24e-16
IGFBP4	2.42e-20	-1.46	0.518	0.662	5.51e-16
MT1M	3.33e-20	-2.02	0.123	0.342	7.6e-16
EIF4A1	5.71e-20	-1.2	0.738	0.758	1.3e-15
GAPDH	1.8e-19	-1.19	0.785	0.799	4.11e-15
RPS27	2.38e-19	-0.791	0.907	0.941	5.42e-15
RPLP0	4.83e-19	-1.13	0.787	0.79	1.1e-14
FTH1	7.73e-19	-0.883	0.926	0.936	1.76e-14
RPL18A	2.37e-18	-0.785	0.839	0.881	5.41e-14
MT-CO2	2.43e-18	-0.532	0.997	1	5.55e-14
L1CAM	4.18e-18	-0.523	0	0.064	9.53e-14
MT1X	7.21e-18	-2.29	0.279	0.484	1.64e-13
MAL	1.11e-17	-0.428	0.002	0.073	2.54e-13
CD59	2.78e-17	-1.13	0.749	0.749	6.34e-13
XKR4	5.86e-17	-1.91	0.009	0.1	1.34e-12
MCAM	2.39e-16	-0.657	0.018	0.128	5.46e-12
CALM2	2.53e-16	-0.927	0.811	0.817	5.78e-12
MIF	4.59e-16	-1.05	0.72	0.74	1.05e-11
ADGRG6	1.02e-15	-0.292	0	0.055	2.33e-11
ST6GALNAC5	2.36e-15	-0.78	0.003	0.068	5.39e-11
RPL21	5.49e-15	-0.853	0.84	0.89	1.25e-10
MT1A	1.18e-14	-1.75	0.052	0.196	2.7e-10
RPS8	1.38e-14	-0.746	0.861	0.872	3.15e-10
HP	1.59e-14	-2.81	0	0.05	3.63e-10
RPS29	2.83e-14	-0.894	0.816	0.822	6.45e-10
ITGB4	3.25e-14	-0.622	0.007	0.082	7.42e-10
CTSC	3.31e-14	-1.23	0.245	0.42	7.54e-10
S100B	3.67e-14	-0.927	0.002	0.059	8.36e-10
RPL8	3.93e-14	-0.695	0.847	0.845	8.95e-10
CFL1	4.81e-14	-1.02	0.687	0.703	1.1e-09
ACTB	5.95e-14	-1.17	0.891	0.868	1.36e-09
MT-ND1	6.88e-14	-0.562	0.996	0.986	1.57e-09
RPS19	6.98e-14	-0.753	0.859	0.868	1.59e-09
RPS18	8.94e-14	-0.755	0.876	0.89	2.04e-09
RPS28	9.11e-14	-0.802	0.865	0.863	2.08e-09
RPLP2	1.11e-13	-0.799	0.865	0.863	2.54e-09
TMEM176A	2.26e-13	-0.842	0.121	0.288	5.15e-09
NRXN1	3.21e-13	-3.55	0.033	0.146	7.32e-09
MPZ	3.59e-13	-0.361	0.003	0.064	8.19e-09
RPL12	3.66e-13	-0.754	0.847	0.868	8.34e-09
FTL	4.57e-13	-0.851	0.894	0.895	1.04e-08
RPSA	5.56e-13	-0.78	0.776	0.781	1.27e-08
GPX4	1.57e-12	-0.926	0.719	0.726	3.57e-08
RPS5	1.65e-12	-0.797	0.774	0.799	3.75e-08
RARRES2	1.81e-12	-1.19	0.33	0.479	4.13e-08
TNNI3	1.98e-12	-0.267	0.01	0.087	4.52e-08
RPL35	3.43e-12	-0.774	0.832	0.826	7.82e-08
CHI3L1	3.88e-12	-0.554	0	0.041	8.84e-08
PRDX1	5.92e-12	-0.798	0.756	0.744	1.35e-07
MYL2	8.95e-12	-0.447	0.036	0.146	2.04e-07
ATP1B3	1.18e-11	-0.717	0.58	0.635	2.69e-07
RPL34	1.41e-11	-0.662	0.862	0.895	3.22e-07
RPS15	1.97e-11	-0.572	0.873	0.886	4.49e-07
RPL41	2.17e-11	-0.74	0.901	0.904	4.94e-07
FAU	3.23e-11	-0.702	0.825	0.822	7.37e-07
CHL1	4.07e-11	-1.64	0.02	0.105	9.27e-07
RPL18	4.07e-11	-0.616	0.832	0.822	9.28e-07
CD63	4.18e-11	-0.53	0.912	0.881	9.54e-07
TPI1	4.44e-11	-0.973	0.553	0.589	1.01e-06
LDHA	5.5e-11	-0.897	0.733	0.726	1.25e-06
RPS27A	6.01e-11	-0.703	0.874	0.89	1.37e-06
WFDC2	6.06e-11	-0.25	0	0.037	1.38e-06
RPS7	7.2e-11	-0.665	0.836	0.831	1.64e-06
SPP1	7.47e-11	-0.891	0.009	0.073	1.7e-06
SHISA9	8.17e-11	-0.954	0.009	0.073	1.86e-06
RPL37A	8.65e-11	-0.644	0.888	0.904	1.97e-06
ATP1A2	1.14e-10	-0.275	0.002	0.046	2.6e-06
TMEM176B	1.22e-10	-1.12	0.202	0.356	2.78e-06
EIF1	2.41e-10	-0.465	0.885	0.872	5.5e-06
NRN1	2.91e-10	-0.394	0.009	0.073	6.64e-06
APLNR	4.39e-10	-0.525	0.064	0.183	1e-05
SPHK1	6.36e-10	-0.641	0.123	0.26	1.45e-05
CADM2	7.21e-10	-2.06	0.036	0.132	1.64e-05
RPL10	7.59e-10	-0.506	0.918	0.945	1.73e-05
PLA2G2A	8.08e-10	-2.34	0.244	0.397	1.84e-05
APOE	1.07e-09	-1.36	0.234	0.397	2.44e-05
PLN	1.17e-09	-0.451	0.014	0.082	2.66e-05
TNFRSF6B	1.19e-09	-0.274	0.015	0.087	2.7e-05
MGST1	1.19e-09	-1.39	0.705	0.653	2.72e-05
TRIM47	1.41e-09	-0.661	0.117	0.251	3.21e-05
RPL19	1.8e-09	-0.546	0.86	0.868	4.1e-05
RPL36A	1.82e-09	-1.03	0.76	0.721	4.15e-05
PDGFB	1.84e-09	-0.293	0.008	0.064	4.2e-05
PTPRZ1	1.85e-09	-0.441	0.008	0.064	4.22e-05
SBSPON	1.87e-09	-0.331	0.008	0.064	4.27e-05
RACK1	2.03e-09	-0.597	0.837	0.826	4.62e-05
RPS12	2.1e-09	-0.619	0.875	0.881	4.79e-05
NOP16	2.66e-09	-0.332	0.057	0.164	6.06e-05
RPL13	2.87e-09	-0.457	0.925	0.932	6.54e-05
RELN	2.87e-09	-0.658	0.011	0.073	6.55e-05
RPL7A	3.64e-09	-0.553	0.844	0.886	8.3e-05
RPL36	4.47e-09	-0.613	0.84	0.795	0.000102
ENO1	4.98e-09	-1.01	0.628	0.616	0.000113
ERBB3	5.23e-09	-0.84	0.023	0.1	0.000119
GSTP1	5.83e-09	-0.648	0.741	0.735	0.000133
RPLP1	7.3e-09	-0.557	0.913	0.918	0.000166
RPS16	7.82e-09	-0.583	0.828	0.808	0.000178
ITGB8	8.69e-09	-0.59	0.344	0.114	0.000198
BMPR1B	9.69e-09	-0.664	0.026	0.105	0.000221
RPS14	1.25e-08	-0.514	0.859	0.868	0.000284
PSMB3	1.34e-08	-0.973	0.489	0.53	0.000305
ITLN1	1.5e-08	-2.56	0	0.027	0.000342
NDRG2	1.65e-08	-1.17	0.354	0.443	0.000376
RPS3	1.78e-08	-0.58	0.843	0.863	0.000406
AC016766.1	2.08e-08	-1.2	0.009	0.064	0.000474
WNT6	2.26e-08	-0.251	0.002	0.037	0.000515
RPL10A	2.51e-08	-0.549	0.821	0.863	0.000573
FBLIM1	2.87e-08	-0.433	0.045	0.137	0.000655
EFEMP1	2.97e-08	-0.818	0.67	0.671	0.000678
RPL28	3.1e-08	-0.478	0.87	0.886	0.000707
ARHGAP15	3.25e-08	-0.917	0.045	0.137	0.000742
PHYHIP	3.86e-08	-0.416	0.017	0.082	0.000881
KRT18	3.93e-08	-0.475	0.007	0.055	0.000895
CADM3	4.98e-08	-0.46	0.037	0.123	0.00113
SNCA	5.01e-08	-0.375	0.004	0.046	0.00114
CSRP1	5.13e-08	-1.09	0.383	0.466	0.00117
RBM3	5.84e-08	-0.86	0.55	0.553	0.00133
RPL27A	5.95e-08	-0.626	0.852	0.826	0.00136
GJA4	6.1e-08	-0.486	0.012	0.068	0.00139
LGI4	7.91e-08	-0.998	0.029	0.105	0.0018
TIMP1	8.6e-08	-1.07	0.915	0.845	0.00196
RPS9	9e-08	-0.458	0.858	0.858	0.00205
MRGPRF	1.31e-07	-0.525	0.121	0.233	0.00298
TNFRSF1A	1.34e-07	-0.7	0.439	0.493	0.00306
TOX	1.36e-07	-0.508	0.008	0.055	0.00309
TINAGL1	1.62e-07	-0.493	0.035	0.114	0.0037
ADH1B	1.69e-07	-1.69	0.375	0.466	0.00386
RPL14	2.37e-07	-0.5	0.844	0.813	0.0054
RPL11	2.52e-07	-0.483	0.892	0.9	0.00575
RNH1	2.67e-07	-0.658	0.689	0.639	0.00609
LSAMP	2.76e-07	-0.927	0.117	0.233	0.00629
SKP1	2.8e-07	-0.619	0.775	0.731	0.00638
EFNA5	2.81e-07	-0.603	0.038	0.119	0.0064
RPL3	3.23e-07	-0.559	0.865	0.863	0.00736
ELOB	3.61e-07	-0.744	0.67	0.63	0.00824
PECAM1	3.7e-07	-0.476	0.087	0.192	0.00843
KRT19	3.7e-07	-0.691	0.001	0.027	0.00844
FRMD5	4.28e-07	-1.03	0.037	0.114	0.00976
DES	4.38e-07	-0.334	0.02	0.082	0.00999
ATP5F1B	4.52e-07	-0.773	0.546	0.543	0.0103
RBP1	5.09e-07	-0.808	0.26	0.361	0.0116
RPS2	6.8e-07	-0.624	0.866	0.831	0.0155
PPL	7.07e-07	-0.258	0.03	0.1	0.0161
GPC1	7.85e-07	-0.428	0.069	0.164	0.0179
CLIC1	8.37e-07	-0.664	0.686	0.653	0.0191
SNCG	9.17e-07	-0.285	0.015	0.068	0.0209
CHCHD2	9.34e-07	-0.608	0.738	0.694	0.0213
RPL39	1.05e-06	-0.535	0.839	0.854	0.0239
GABARAP	1.05e-06	-0.631	0.689	0.662	0.0239
PHLDA2	1.05e-06	-0.297	0.039	0.114	0.024
MT-CO3	1.23e-06	-0.362	0.997	1	0.028
RASD1	1.37e-06	-0.316	0.028	0.096	0.0313
OSMR	1.5e-06	-0.946	0.418	0.493	0.0341
IFI16	1.56e-06	-0.677	0.672	0.612	0.0356
TMEM258	1.78e-06	-0.674	0.642	0.612	0.0405
PSMB1	1.82e-06	-0.718	0.66	0.607	0.0415
IL1RAPL1	1.92e-06	-0.277	0.534	0.311	0.0437
