# Supplementary material for: Metformin inhibits proliferation of residing fibroadipogenic progenitor cells from failing human hearts
Source: ESC Heart Fail. 2026 Jan 22;13(1):xvag001. doi: 10.1093/eschf/xvag001 (PMC13108281; doi:10.1093/eschf/xvag001)
Supplement: xvag001_Supplementary_Data [file xvag001_supplementary_data.zip › Table S5, gene list in Modules for trajectory analysis.xlsx]

## Sheet: Sheet1
Table S5. Gene list classified in modules for trajectory analysis
Gene	orig_index	module	within_module_ordering
NRXN1	355	1	0
MYOT	335	1	0.0588235
GPR155	364	1	0.117647
SLC35F1	260	1	0.176471
ASTN2	353	1	0.235294
TMEM176B	356	1	0.294118
RARRES1	124	1	0.352941
SERPINA3	140	1	0.352941
GPX3	111	1	0.470588
NDRG2	276	1	0.529412
RARRES2	209	1	0.588235
MT1X	270	1	0.588235
MT2A	132	1	0.705882
CRYAB	143	1	0.764706
CSRP1	348	1	0.823529
IGFBP4	180	1	0.882353
GNB2	346	1	0.941176
RHOC	357	1	1
MT-ND5	341	2	0
MT-ND4	274	2	0.125
MT-CYB	204	2	0.25
MT-ATP6	158	2	0.375
MT-CO2	265	2	0.5
MT-CO3	313	2	0.625
MT-ND3	181	2	0.75
MT-ND1	308	2	0.875
MT-ND2	286	2	1
SSH2	266	3	0
FAM198B-AS1	284	3	0
ADAMTSL3	333	3	0
PRR16	351	3	0.0405405
USP54	288	3	0.0540541
FREM1	103	3	0.0675676
GAB1	250	3	0.0675676
PDGFD	358	3	0.0945946
SPATA6	163	3	0.108108
SVEP1	182	3	0.121622
COL4A3	293	3	0.135135
COL4A4	256	3	0.148649
MAMDC2	128	3	0.162162
FBXO42	277	3	0.175676
MAPK10	337	3	0.175676
OGA	309	3	0.202703
DENND4C	336	3	0.202703
SYNPO2	172	3	0.22973
MEG3	165	3	0.243243
PCSK6	153	3	0.256757
KANSL1	179	3	0.27027
MALAT1	202	3	0.283784
BAZ2B	325	3	0.283784
ECHDC2	127	3	0.310811
RBM6	354	3	0.324324
DOCK1	233	3	0.337838
FBXL7	234	3	0.337838
BNC2	275	3	0.337838
PIK3R1	232	3	0.378378
VPS13B	352	3	0.391892
ABLIM1	323	3	0.405405
TNRC6A	241	3	0.418919
ARHGAP21	271	3	0.432432
AFF1	246	3	0.445946
PARD3	301	3	0.445946
CACNA2D1	332	3	0.445946
RERE	139	3	0.486486
PTPN13	329	3	0.5
TTC28	244	3	0.513514
MYCBP2	319	3	0.527027
MRTFA	349	3	0.540541
TRPS1	226	3	0.554054
ASH1L	328	3	0.554054
ELF1	147	3	0.581081
KLF12	203	3	0.594595
UBE2E2	279	3	0.608108
APBB2	171	3	0.621622
FOXN3	185	3	0.635135
FOXP1	327	3	0.648649
OSBPL9	334	3	0.662162
MACF1	267	3	0.675676
COL15A1	268	3	0.689189
PAM	211	3	0.702703
ATP10D	183	3	0.716216
SVIL	228	3	0.72973
PLSCR4	345	3	0.743243
LIMCH1	363	3	0.756757
AFF3	200	3	0.77027
PPFIBP1	326	3	0.783784
SMOC2	324	3	0.797297
ESYT2	331	3	0.810811
ZNF704	305	3	0.824324
PALLD	283	3	0.837838
SEPTIN11	217	3	0.851351
MYO1D	272	3	0.864865
NOX4	314	3	0.878378
MRC2	191	3	0.891892
WASF2	193	3	0.905405
RRBP1	365	3	0.905405
PCOLCE2	261	3	0.932432
PRELP	269	3	0.945946
OMD	322	3	0.945946
LTBP2	307	3	0.972973
ASPN	213	3	0.986486
CCN2	263	3	0.986486
PID1	95	4	0
ZBTB20	110	4	0
RBMS3	273	4	0
EBF1	160	4	0.0447761
EBF2	186	4	0.0597015
CARMIL1	151	4	0.0746269
NFIA	174	4	0.0895522
ARL15	104	4	0.104478
FOXO1	145	4	0.119403
ARHGAP10	44	4	0.134328
FKBP5	32	4	0.149254
MIR99AHG	218	4	0.149254
ZBTB16	36	4	0.179104
PTPRG	74	4	0.179104
LAMA2	14	4	0.208955
PRKG1	108	4	0.223881
MED13L	119	4	0.238806
FOXO3	157	4	0.253731
CELF2	243	4	0.268657
ARID1B	144	4	0.283582
AKT3	137	4	0.298507
DDX17	206	4	0.313433
JAK1	162	4	0.328358
EGFR	129	4	0.343284
FTX	115	4	0.358209
STAG1	262	4	0.373134
RORA	38	4	0.38806
RHOBTB3	100	4	0.38806
MBNL1	169	4	0.41791
ABCA6	170	4	0.432836
PNISR	245	4	0.432836
COL4A2	187	4	0.462687
COL4A1	231	4	0.477612
LHFPL6	197	4	0.492537
ABCA8	350	4	0.492537
FNDC3B	295	4	0.522388
BICC1	133	4	0.537313
SCN7A	221	4	0.552239
LAMB1	107	4	0.567164
COL6A3	168	4	0.58209
TCF4	252	4	0.597015
MTUS1	101	4	0.61194
COL5A2	125	4	0.61194
ZEB1	195	4	0.641791
AKAP13	113	4	0.656716
JMJD1C	159	4	0.671642
CHD9	298	4	0.686567
SPTBN1	303	4	0.701493
LTBP1	120	4	0.716418
DST	201	4	0.731343
PLXDC2	99	4	0.746269
COL8A1	212	4	0.761194
MTRNR2L12	123	4	0.776119
MAP4	175	4	0.791045
ZFHX3	148	4	0.80597
GAS7	300	4	0.820896
CPQ	304	4	0.835821
HSPG2	237	4	0.850746
ABI3BP	173	4	0.865672
FBN1	216	4	0.880597
TSC22D3	318	4	0.895522
FSTL1	296	4	0.910448
LRP1	297	4	0.910448
FN1	285	4	0.940299
COL6A2	254	4	0.955224
COL1A2	194	4	0.970149
CCDC80	258	4	0.985075
MMP2	343	4	0.985075
EMP3	280	5	0
MGST1	306	5	0.0123457
SH3BGRL3	316	5	0.0123457
CD59	188	5	0.037037
TPI1	362	5	0.0493827
ENO1	311	5	0.0617284
IFITM2	114	5	0.0740741
RNH1	257	5	0.0864198
CLIC1	205	5	0.0987654
CD9	320	5	0.111111
GUK1	302	5	0.123457
UQCR11	361	5	0.135802
CFL1	130	5	0.148148
TMEM258	198	5	0.160494
NDUFB4	317	5	0.17284
S100A10	93	5	0.185185
PSMA7	321	5	0.197531
MGST3	315	5	0.209877
LDHA	138	5	0.222222
EIF4A1	141	5	0.222222
TAGLN2	230	5	0.222222
KRTCAP2	242	5	0.222222
COX7A2	225	5	0.271605
NUPR1	264	5	0.283951
MRFAP1	287	5	0.296296
NDUFA13	220	5	0.308642
PRDX1	102	5	0.320988
ELOB	214	5	0.333333
HLA-C	312	5	0.345679
COX4I1	255	5	0.358025
GPX4	117	5	0.37037
ATP5MG	281	5	0.382716
SELENOM	116	5	0.395062
PPIB	291	5	0.395062
SSR4	215	5	0.419753
PPIA	154	5	0.432099
SLC25A3	347	5	0.444444
MYL12A	207	5	0.45679
PARK7	223	5	0.469136
GABARAP	199	5	0.481481
TMA7	184	5	0.493827
NDUFA4	294	5	0.493827
HINT1	344	5	0.518519
SOD1	247	5	0.530864
GAPDH	64	5	0.54321
IFITM3	55	5	0.555556
CALM2	82	5	0.567901
COX6C	196	5	0.580247
GSTP1	122	5	0.592593
MYL12B	208	5	0.604938
MIF	135	5	0.617284
PEBP1	176	5	0.62963
CHCHD2	178	5	0.641975
OST4	342	5	0.654321
HNRNPA1	235	5	0.666667
PPDPF	338	5	0.679012
LGALS3	360	5	0.691358
DYNLL1	259	5	0.703704
SKP1	161	5	0.716049
SUMO2	167	5	0.728395
UBB	112	5	0.740741
YBX1	190	5	0.753086
COMMD6	359	5	0.765432
ATP5F1E	149	5	0.777778
NME2	131	5	0.790123
RPS17	278	5	0.790123
RPL36AL	251	5	0.814815
RPL31	253	5	0.82716
COX7C	239	5	0.839506
RPL36A	152	5	0.851852
RPL4	339	5	0.864198
CEBPD	292	5	0.876543
EEF1B2	236	5	0.888889
UQCRB	282	5	0.901235
BTF3	136	5	0.91358
RPSA	98	5	0.925926
RPLP0	91	5	0.938272
EEF2	229	5	0.950617
EEF1G	219	5	0.962963
TOMM7	126	5	0.975309
EEF1D	192	5	0.975309
PFDN5	222	5	0.975309
LUM	189	6	0
DCN	227	6	0
SERPINF1	310	6	0.0606061
MGP	248	6	0.0909091
PTN	249	6	0.0909091
ITM2B	340	6	0.151515
LAPTM4A	238	6	0.181818
CD63	96	6	0.212121
IGFBP7	330	6	0.242424
CST3	52	6	0.272727
TIMP1	156	6	0.30303
B2M	62	6	0.333333
TMSB4X	71	6	0.363636
S100A6	2	6	0.393939
UBC	290	6	0.424242
ANXA2	289	6	0.454545
PLAC9	177	6	0.484848
DSTN	224	6	0.515152
S100A4	84	6	0.545455
H3F3A	118	6	0.545455
SERF2	92	6	0.606061
CALM1	299	6	0.636364
EID1	150	6	0.666667
OAZ1	155	6	0.666667
LGALS1	66	6	0.727273
SRP14	142	6	0.727273
HSP90AB1	240	6	0.727273
TMSB10	89	6	0.818182
PTMA	42	6	0.848485
H3F3B	31	6	0.878788
S100A11	121	6	0.909091
ACTB	51	6	0.939394
ACTG1	90	6	0.969697
MYL6	164	6	0.969697
RPL23	146	7	0
RPL27	105	7	0.0128205
RPS5	81	7	0.025641
RPS20	210	7	0.0384615
RPL38	166	7	0.0512821
RPS21	106	7	0.0641026
RPS29	37	7	0.0769231
UBA52	72	7	0.0897436
RPL5	88	7	0.102564
RPS19	41	7	0.115385
RPL7	80	7	0.115385
RPL10A	23	7	0.141026
RPL35	50	7	0.153846
RPL29	65	7	0.166667
FAU	45	7	0.179487
RPL18	47	7	0.192308
RPS3	43	7	0.205128
RPL21	20	7	0.217949
RACK1	83	7	0.230769
RPS13	75	7	0.24359
NACA	94	7	0.25641
RPS7	60	7	0.269231
RPL17	63	7	0.269231
RPS16	53	7	0.294872
RPL18A	21	7	0.307692
RPL8	46	7	0.307692
RPL27A	87	7	0.333333
RPL22	134	7	0.346154
RPS4X	27	7	0.358974
RPL14	97	7	0.371795
RPS2	70	7	0.384615
RPS6	77	7	0.397436
RPL15	35	7	0.410256
RPL24	57	7	0.410256
RPS3A	11	7	0.435897
RPL3	33	7	0.448718
RPS8	22	7	0.461538
RPL35A	69	7	0.461538
RPL6	79	7	0.487179
RPS14	24	7	0.5
RPL36	86	7	0.512821
RPS15A	73	7	0.525641
RPS12	25	7	0.538462
RPL39	56	7	0.538462
RPS9	30	7	0.564103
RPS28	40	7	0.576923
RPL19	8	7	0.589744
RPL7A	12	7	0.589744
RPS27A	19	7	0.615385
RPL9	85	7	0.628205
RPS23	28	7	0.641026
RPS18	6	7	0.653846
RPS15	17	7	0.653846
RPLP2	76	7	0.653846
RPS11	68	7	0.692308
RPS25	67	7	0.705128
RPL12	29	7	0.717949
RPL13A	61	7	0.730769
RPL23A	48	7	0.74359
RPL28	78	7	0.75641
RPL26	59	7	0.769231
RPL34	18	7	0.782051
RPS24	109	7	0.794872
RPL32	26	7	0.807692
RPL37	54	7	0.820513
RPL37A	58	7	0.833333
RPL30	49	7	0.846154
RPL41	16	7	0.858974
RPL11	39	7	0.871795
TPT1	34	7	0.884615
RPS27	3	7	0.897436
RPLP1	5	7	0.910256
RPL13	10	7	0.910256
RPL10	4	7	0.935897
EEF1A1	15	7	0.948718
EIF1	7	7	0.961538
FTH1	1	7	0.974359
FTL	9	7	0.974359
VIM	13	7	0.974359
